# Supplementary material for: Transcription factors ZmNF-YA1 and ZmNF-YB16 regulate plant growth and drought tolerance in maize
Source: Plant Physiol. 2022 Jul 21;190(2):1506–25. doi: 10.1093/plphys/kiac340 (PMC9516732; doi:10.1093/plphys/kiac340)
Supplement: kiac340_Supplementary_Data [file kiac340_supplementary_data.zip]

Archive with 2 entries (2 files):
- Supplemental Figures 112 and Supplemental Material and methods.pdf
- Supplemental_tables_S1S9.xlsx
