# Supplementary material for: Transcription factors ZmNF-YA1 and ZmNF-YB16 regulate plant growth and drought tolerance in maize
Source: Plant Physiol. 2022 Jul 21;190(2):1506–25. doi: 10.1093/plphys/kiac340 (PMC9516732; doi:10.1093/plphys/kiac340)
Supplement: kiac340_Supplementary_Data [file kiac340_supplementary_data.zip › Supplemental_tables_S1S9.xlsx]

## Sheet: Table S1
Supplemental Table S1 Reads and mapping of the sequence samples for zmnf-ya1 mutant and W22
Sample	Total Raw Reads(Mb)	Total CleanReads	Total Clean Bases(Gb)	Clean Reads Q20(%)	Clean Reads Q30(%)	Clean Reads Ratio(%)	*Total MappingRatio (%)	Uniquely MappingRatio(%)	#Total MappingRatio (%)	Uniquely MappingRatio (%)	Total GeneNumber
W22 CK	24.14	24012409	1.2	98.65	91.73	99.48	89.77	72.69	87.03	60.37	28727
W22 CK	24.14	24005071	1.2	98.19	90.66	99.45	89.69	72.11	86.95	60.41	28782
W22 DS	24.14	23921725	1.2	98.6	91.58	99.11	89.61	71.98	87.65	59.47	28492
W22 DS	24.14	23971035	1.2	98.45	91.47	99.31	89.55	71.48	87.53	59.5	28456
m69 CK	24.14	24004536	1.2	98.67	91.86	99.45	89.65	71.85	87.99	59.29	28571
m69 CK	24.14	24035819	1.2	98.32	90.92	99.58	89.97	71.66	88.16	59.76	28588
m69 DS	24.14	24006898	1.2	98.6	91.47	99.46	89.92	72.53	87.86	59.86	28326
m69 DS	24.14	24009486	1.2	98.37	91.06	99.47	89.84	71.87	87.67	59.74	28241
*Mapping to maize genome B73_RefGen_V3 (https://www.maizegdb.org/; http://plants.ensembl.org/Zea_mays/Info/Index).
# Mapping to maize refernce gene set transcripts (cDNA) (https://www.maizegdb.org/; http://plants.ensembl.org/Zea_mays/Info/Index).

## Sheet: Table S2
Supplemental Table S2 All the DEGs identified in zmnf-ya1 mutant and W22 plants under normal and drought stress conditions
GeneID	W22		zmnf-ya1		Normal		Stress		Best-hit-arabi-name	arabi-symbol	arabi-annotation
	Stress/Normal		Stress/Normal		zmnf-ya1/W22		zmnf-ya1/W22
	log2Fold	Padj	log2Fold	Padj	log2Fold	Padj	log2Fold	Padj
AC148152.3_FG005	2.30125	4.02e-08	0.687187	0.418697	0.0994732	0.937265	-1.3118	0.0014418	AT1G06620.1		2-oxoglutarate (2OG) and Fe(II)-dependent oxygenase superfamily protein
AC149475.2_FG007	3.63845	3.35e-12	1.87518	1.3e-05	1.64516	0.0230192	0.258668	0.976345	AT2G39020.1		Acyl-CoA N-acyltransferases (NAT) superfamily protein
AC149810.2_FG004	1.32779	2.28e-23	0.115617	0.59317	1.35916	1.5e-20	0.206253	0.341547	AT4G19100.1		Protein of unknown function (DUF3464)
AC149828.2_FG004	1.06066	1.25e-08	0.292926	0.249892	1.16428	9.49e-09	0.456483	0.041789	AT1G72510.2		Protein of unknown function (DUF1677)
AC149829.2_FG004	-2.79661	0.000545413	-3.90542	3.52e-09	1.0784	0.0282466	0.00832669	0.998153	AT3G28857.1		basic helix-loop-helix (bHLH) DNA-binding family protein
AC155377.1_FG001	-1.24195	5.82e-31	0.506759	0.0141234	-1.73523	7.26e-35	0.0518385	0.990769	AT5G20490.1	ATXIK,XI-17,XIK	Myosin family protein with Dil domain
AC155622.2_FG004	0.000585913	0.998922	1.0653	0.0275651	-1.00151	0.0309146	0.0684058	0.996055	AT2G21390.1		Coatomer, alpha subunit
AC159612.1_FG007	1.77695	1.11e-12	-0.322357	0.470418	1.18021	0.000216453	-0.807803	0.00351845	AT2G19440.1		O-Glycosyl hydrolases family 17 protein
AC184127.3_FG003	-7.10623	4.14e-14	-8.05836	2.51e-24	1.37994	2.06e-10	NA	NA
AC185226.4_FG001	-0.708158	0.0277522	0.204697	0.784927	-1.07339	0.00200973	-0.133144	0.983459	AT3G52140.1		tetratricopeptide repeat (TPR)-containing protein
AC186781.4_FG006	3.50346	0.000192413	-0.433867	0.735473	2.41684	0.00226177	-0.538339	0.929507	AT4G13030.1		P-loop containing nucleoside triphosphate hydrolases superfamily protein
AC187157.4_FG001	1.37291	8.4e-05	1.05989	0.008856	0.259487	0.774432	0.0237089	0.998153	AT4G32800.1		Integrase-type DNA-binding superfamily protein
AC187262.4_FG007	-2.26602	2.39e-14	-1.30465	5.55e-06	0.238402	0.564123	1.15127	0.00573391
AC190816.3_FG007	-2.52246	0.00963857	0.434409	0.801764	-2.6113	0.00120099	-0.156406	0.9929
AC190909.3_FG004	-1.24152	1.1e-09	0.184107	0.742908	-1.39555	6.42e-09	0.052072	0.996312	AT5G13000.1	ATGSL12,gsl12	glucan synthase-like 12
AC191097.3_FG007	-1.10257	2.53e-18	-0.544236	0.000263063	0.441521	0.00219827	1.04204	3.74e-15	AT4G25570.1	ACYB-2	Cytochrome b561/ferric reductase transmembrane protein family
AC191283.3_FG004	-0.570977	0.2321	0.911236	0.134433	-1.19554	0.0147188	0.250755	0.976345	AT1G06840.1		Leucine-rich repeat protein kinase family protein
AC194022.3_FG013	0.253806	0.0173695	-2.61667	2.85e-141	1.64556	3.05e-76	-1.16297	5.96e-26
AC194056.3_FG008	-1.24089	0.372369	-3.35047	0.000344471	1.46615	0.047756	-0.144591	0.9929	AT1G78410.1		VQ motif-containing protein
AC195154.3_FG004	-0.784817	0.223578	0.658025	0.566434	-1.48187	0.0165638	-0.0941514	0.997044	AT1G54560.1	ATXIE,XIE	Myosin family protein with Dil domain
AC195174.2_FG007	-1.69875	0.259586	-1.8332	0.21435	2.16158	5.99e-08	0.0469775	0.997392
AC195340.3_FG004	-0.330987	0.508828	1.21214	0.0842896	-1.83377	0.000247262	-0.315659	0.976345	AT5G42710.1
AC195347.4_FG004	0.300457	0.870609	6.10631	1.32e-11	-2.7069	0.000954837	0.223624	0.976345	AT5G40470.1		RNI-like superfamily protein
AC196090.3_FG006	-2.21915	5.16e-23	-1.44145	1.24e-13	0.400586	0.0395362	1.17006	0.000129101	AT1G04110.1	SDD1	Subtilase family protein
AC196110.4_FG004	0.390896	0.52457	-1.91757	5.47e-06	1.35765	0.000434065	-0.757184	0.382995
AC196170.2_FG003	-1.56761	0.00290568	0.0919374	0.945082	-1.41286	0.00865381	0.14751	0.9929
AC197013.3_FG003	-0.587339	0.437344	0.584749	0.685906	-1.54785	0.0265451	-0.401262	0.976345	AT3G57470.1		Insulinase (Peptidase family M16) family protein
AC197118.3_FG005	2.10938	0.000408295	0.152849	0.789004	2.47666	4.19e-07	0.69968	0.197671	AT1G55460.1		DNA/RNA-binding protein Kin17, conserved region
AC197387.3_FG004	4.47839	5.35e-29	2.02349	4.44e-08	1.71443	0.00775446	-0.388855	0.47693
AC197555.3_FG008	8.34883	2.81e-28	4.42765	4.31e-54	3.04223	7.86e-05	0.227826	0.570234	AT3G04880.1	DRT102	DNA-damage-repair/toleration protein (DRT102)
AC197672.3_FG002	-0.0939816	0.761106	0.546563	0.169554	-1.09962	0.000102808	-0.414233	0.427005	AT1G36180.1	ACC2	acetyl-CoA carboxylase 2
AC197705.4_FG003	2.18371	1.34e-36	0.918386	7.02e-05	0.570519	0.0781012	-0.617204	0.000184587	AT5G01300.1		PEBP (phosphatidylethanolamine-binding protein) family protein
AC197705.4_FG004	-2.48537	0.0432648	-3.86004	1.27e-06	1.77631	0.00297179	0.16641	0.988107	AT1G20823.1		RING/U-box superfamily protein
AC197758.3_FG004	1.74986	2.22e-05	0.899136	0.00858774	1.61365	0.000228824	0.874813	0.00607975	AT5G05340.1		Peroxidase superfamily protein
AC199001.3_FG005	-0.368415	0.245614	0.75033	0.0873327	-1.21731	0.000254625	-0.076166	0.9929	AT1G48410.1	AGO1	Stabilizer of iron transporter SufD / Polynucleotidyl transferase
AC199039.3_FG003	0.0299016	0.982917	-1.05844	0.473756	1.86576	0.0384916	0.566872	0.857659
AC199541.4_FG004	-3.65632	0.00413331	-5.75129	7.25e-10	2.12935	0.00013644	NA	NA	AT2G43820.1	ATSAGT1,GT,SAGT1,SGT1,UGT74F2	UDP-glucosyltransferase 74F2
AC202439.3_FG001	1.51513	2.62e-05	0.95326	0.000884681	1.29231	0.00102325	0.81106	0.00446019	AT5G14890.1		NHL domain-containing protein
AC202567.4_FG004	3.42706	2.59e-10	1.56876	0.000722969	1.64436	0.0229794	0.160046	0.976345	AT3G50910.1
AC202864.3_FG002	0.315432	0.510915	-0.674414	0.0641831	1.03484	0.00191186	0.112672	0.991276	AT5G25830.1	GATA12	GATA transcription factor 12
AC203366.4_FG001	-1.12943	0.0511973	0.927845	0.422255	-2.09556	0.000430335	-0.139842	0.9929	AT2G25730.2
AC203909.3_FG007	3.44988	0.000892809	0.234924	0.818654	2.69262	0.000556018	0.356581	0.976345	AT5G44390.1		FAD-binding Berberine family protein
AC203956.3_FG004	-5.45401	3.16e-07	-2.58151	0.0507136	-2.03546	0.00168759	NA	NA	AT5G55220.1		trigger factor type chaperone family protein
AC204539.4_FG001	4.02773	1.54e-45	1.80267	3.03e-13	1.95198	4.87e-06	-0.0852595	0.976345
AC204619.3_FG003	0.46194	0.0250092	2.1954	1.22e-21	-1.09122	0.000121866	0.667139	0.000215451
AC205077.3_FG003	1.96157	1.3e-06	4.64797	3.62e-11	-2.27345	0.00351267	-0.0990679	0.9929
AC205413.4_FG003	6.65738	1.14e-15	1.48075	0.00306692	3.19215	2.42e-05	-0.722343	0.0834368	AT1G05260.1	RCI3,RCI3A	Peroxidase superfamily protein
AC205471.4_FG007	2.22768	1.86e-19	0.779068	0.0759351	0.046436	0.959124	-1.29366	1.23e-07	AT4G21970.1		Protein of unknown function, DUF584
AC205562.3_FG002	-0.0352003	0.982917	-1.29808	0.146625	1.77203	0.0138201	0.508991	0.976345	AT4G11070.1	AtWRKY41,WRKY41	WRKY family transcription factor
AC205703.4_FG010	-0.611236	0.192545	1.5387	0.0241496	-2.24211	4.05e-06	-0.14879	0.990745	AT1G24460.1
AC206259.3_FG003	-1.92297	2.03e-20	-0.358213	0.476568	-1.49527	5.57e-11	0.0826701	0.9929	AT4G39420.1
AC206764.4_FG003	4.42711	1.42e-05	0.629831	0.552139	2.46997	0.00285918	-0.0422347	0.998153	AT2G36220.1
AC206788.3_FG015	0.587595	1.37e-05	-0.0582612	0.807413	1.02252	5.31e-12	0.432087	0.0016647	AT3G16520.3	UGT88A1	UDP-glucosyl transferase 88A1
AC206951.3_FG017	0.662398	2.02e-05	-0.403272	0.0152705	1.14245	6.52e-16	0.132608	0.976345	AT1G72360.2	HRE1	Integrase-type DNA-binding superfamily protein
AC207347.3_FG005	-0.572606	0.00833785	0.23688	0.60214	-1.02446	1.81e-05	-0.173003	0.976345	AT3G13050.1		Major facilitator superfamily protein
AC207628.4_FG009	-2.18103	1.1e-39	-1.86624	1.32e-14	-1.0129	1.22e-10	-0.631228	0.146554	AT1G71710.1		DNAse I-like superfamily protein
AC208110.2_FG007	1.23799	3.66e-34	-0.693529	5.8e-09	1.32087	1.29e-30	-0.551371	9.56e-08	AT5G17165.1
AC208113.3_FG005	1.21581	3.91e-05	0.10265	0.817962	1.05909	0.00107829	0.0246574	0.998153
AC208221.3_FG002	4.60639	6.95e-179	-0.92257	1.64e-08	3.59717	1.79e-79	-1.82109	8.3e-53
AC208440.3_FG003	-0.819441	0.0138628	0.239827	0.739516	-1.09947	0.00173344	-0.0202854	0.998153	AT1G11060.1		WAPL (Wings apart-like protein regulation of heterochromatin) protein
AC208711.3_FG005	-3.87212	0.00185005	-0.346906	0.784927	-2.00254	0.0229455	NA	NA
AC208915.3_FG010	-3.2229	0	-4.81137	1.13e-90	1.05984	2.45e-44	-0.516627	0.0993087	AT2G34420.1	LHB1B2,LHCB1.5	photosystem II light harvesting complex gene B1B2
AC209050.3_FG003	1.50326	0.00447849	-1.74541	0.00146087	1.56169	0.0018732	-1.34094	0.0178319	AT1G80840.1	ATWRKY40,WRKY40	WRKY DNA-binding protein 40
AC209208.3_FG001	-0.749368	0.00661524	0.406403	0.412313	-1.05836	0.000527627	0.117138	0.981734	AT1G63700.1	EMB71,MAPKKK4,YDA	Protein kinase superfamily protein
AC209377.3_FG003	4.54094	2.29e-08	1.5597	0.000602939	2.96848	4.51e-05	0.83925	0.0904036	AT1G02816.1		Protein of unknown function, DUF538
AC209636.2_FG003	-1.96225	1.5e-23	-2.92886	5.43e-52	0.762502	2.23e-07	-0.146575	0.976345	AT5G16080.1	AtCXE17,CXE17	carboxyesterase 17
AC209705.3_FG004	-0.37159	0.297588	0.960764	0.0290992	-1.25234	0.000653472	0.0874971	0.9929	AT4G11270.1		Transducin/WD40 repeat-like superfamily protein
AC209784.3_FG007	-0.398354	1.99e-05	0.422252	0.00174564	-1.12419	1.34e-25	-0.254998	0.0660298	AT3G12580.1	ATHSP70,HSP70	heat shock protein 70
AC209987.4_FG010	2.73253	7.27e-49	1.15508	1.05e-09	1.20969	7.99e-06	-0.283123	0.266435	AT3G20570.1	AtENODL9,ENODL9	early nodulin-like protein 9
AC210003.2_FG015	2.21989	2.33e-30	0.688823	0.000878163	1.38191	1.72e-08	-0.0695132	0.976345	AT3G22210.1
AC210013.4_FG006	1.00697	5.72e-11	-0.232411	0.245631	1.25548	1.68e-15	0.0756245	0.976345	AT3G61220.1		NAD(P)-binding Rossmann-fold superfamily protein
AC210013.4_FG008	-1.48866	1.01e-05	-0.350292	0.646595	-1.16549	0.000637276	-0.01703	0.998153	AT1G13120.1	emb1745	embryo defective 1745
AC210013.4_FG019	1.44466	4.61e-32	0.432559	0.00290321	1.03218	4.67e-12	0.0786328	0.976345	AT3G57490.1		Ribosomal protein S5 family protein
AC210193.4_FG002	1.75545	0.19699	-1.1532	0.116757	3.3232	1.32e-06	0.717523	0.778723
AC210809.4_FG006	0.860505	0.577513	-4.32522	5.57e-05	3.27453	2.51e-05	-0.199276	0.976345
AC211349.4_FG001	6.64081	3.4e-27	1.79063	1.77e-10	4.06616	1.05e-11	-0.0522382	0.9929	AT3G58140.1		phenylalanyl-tRNA synthetase class IIc family protein
AC211467.4_FG002	0.408273	0.539077	-1.07696	0.00351135	1.76133	1.81e-06	0.350491	0.976345	AT5G51110.1		Transcriptional coactivator/pterin dehydratase
AC211652.4_FG001	-0.0856453	0.954813	-0.907094	0.256876	1.65522	0.0120734	0.77086	0.688124	AT1G65295.1
AC211652.4_FG002	0.220932	0.740523	-1.30995	0.00143144	1.10505	0.00597547	-0.307154	0.976345	AT3G07220.1		SMAD/FHA domain-containing protein
AC211737.3_FG012	0.477571	0.0156702	1.90638	1.23e-12	-1.49724	1.43e-07	-0.0455945	0.9929	AT4G20850.1	TPP2	tripeptidyl peptidase ii
AC211972.4_FG003	5.18131	2.35e-06	4.24998	7.94e-05	NA	NA	-0.201594	0.982983
AC212023.4_FG004	3.50933	0	1.43115	1.44e-43	2.19298	2.05e-85	0.179075	0.0787453	AT1G62760.1		Plant invertase/pectin methylesterase inhibitor superfamily protein
AC212219.3_FG005	1.49479	1.09e-109	-1.60876	4.98e-57	1.26015	2.6e-43	-1.78398	1.67e-133	AT3G11180.1		2-oxoglutarate (2OG) and Fe(II)-dependent oxygenase superfamily protein
AC212565.3_FG001	1.60171	6.31e-15	0.384305	0.137295	1.05638	3.21e-05	-0.0875617	0.976345	AT3G53730.1		Histone superfamily protein
AC212728.3_FG001	2.65794	5.81e-13	-0.690049	0.215162	1.64282	0.0005145	-1.4508	2.66e-05
AC212859.3_FG007	-0.861449	5.65e-05	0.921267	0.0111524	-1.64128	3.18e-09	0.151936	0.976345	AT4G31160.1	DCAF1	DDB1-CUL4 associated factor 1
AC213654.3_FG004	1.9725	0.00562079	-0.970865	0.536315	0.0451659	0.970916	-2.15164	0.000644054	AT3G63060.1	EDL3	EID1-like 3
AC214817.3_FG007	-3.77435	1.94e-16	-2.53783	3.25e-05	-1.14431	0.00128102	0.0138961	0.998153	AT2G19230.1		Leucine-rich repeat transmembrane protein kinase protein
AC215260.3_FG001	1.724	2.45e-23	0.277772	0.146174	1.69027	1.47e-20	0.309707	0.139501	AT5G42510.1		Disease resistance-responsive (dirigent-like protein) family protein
AC216870.3_FG005	-1.77731	5.61e-08	-0.108533	0.901472	-1.74466	1.66e-07	-0.076823	0.997392	AT2G02590.1
AC217050.4_FG001	2.57039	2.11e-55	1.19442	5.89e-13	1.22974	1.01e-07	-0.0711824	0.976345	AT5G16040.1		Regulator of chromosome condensation (RCC1) family protein
AC217241.3_FG004	-0.252238	0.879955	-2.81758	0.0185491	1.83034	0.0424729	0.00184061	0.998153
AC217293.3_FG007	1.25023	0.206641	3.77328	0.000885968	-1.5571	0.0915793	-0.0947364	0.997392	AT1G21270.1	WAK2	wall-associated kinase 2
AC217300.3_FG005	3.36284	2.92e-184	1.2417	2.77e-30	2.17843	2.21e-44	0.128205	0.547854	AT5G13510.1		Ribosomal protein L10 family protein
AC217947.4_FG002	0.303947	4.88e-05	-1.28393	2.37e-33	-0.198012	0.0764632	-1.72943	2.75e-94	AT4G30210.2	AR2,ATR2	P450 reductase 2
AC217977.3_FG001	-0.294529	0.494802	-1.4505	6.97e-08	1.24991	5.53e-07	0.149682	0.976345	AT3G07390.1	AIR12	auxin-responsive family protein
AC218457.2_FG013	-0.937288	0.0144105	0.672464	0.348494	-1.62355	7.51e-05	-0.0260049	0.998153	AT5G49430.1		WD40/YVTN repeat-like-containing domain;Bromodomain
AC218900.3_FG001	0.406698	0.280823	-0.940011	0.000281867	1.69514	7.87e-12	0.40806	0.549765	AT1G47480.1		alpha/beta-Hydrolases superfamily protein
AC218998.2_FG007	-1.62432	1.49e-38	-0.898911	1.16e-06	-1.07965	1.62e-16	-0.305886	0.442621	AT1G19715.1		Mannose-binding lectin superfamily protein
AC220927.3_FG008	4.03789	2.19e-05	0.735283	0.422051	2.48183	0.00206689	0.187295	0.984015	AT4G11810.1		Major Facilitator Superfamily with SPX (SYG1/Pho81/XPR1) domain-containing protein
AC220970.4_FG002	-0.846681	0.0392417	0.962692	0.279404	-2.36244	4.16e-07	-0.553053	0.746237	AT5G60720.1		Protein of unknown function, DUF547
AC220972.3_FG001	2.08943	7.84e-09	0.448923	0.402162	1.06532	0.0352442	-0.427699	0.570423	AT2G42360.1		RING/U-box superfamily protein
AC225308.2_FG005	0.186229	0.920899	-0.597142	0.690407	-0.0913807	0.922504	-2.83955	5.67e-06	AT2G47820.1
AC225354.2_FG004	1.23166	0.122117	-0.246015	0.784927	1.87914	0.00122834	0.537767	0.828755
AC225718.2_FG006	1.34962	3.92e-05	-0.0125255	0.979627	1.16075	0.00117569	-0.107255	0.983306	AT2G46600.1		Calcium-binding EF-hand family protein
AC226221.2_FG011	-6.36883	1.3e-10	0.183368	0.928125	-2.09603	1.97e-05	0.16293	0.976345	AT3G54900.1	ATGRXCP,CXIP1	CAX interacting protein 1
AC226230.2_FG001	-1.30854	3.29e-14	-0.14802	0.75223	-1.28749	1.54e-11	-0.090098	0.984015	AT5G19400.2	SMG7	Telomerase activating protein Est1
AC226235.2_FG001	1.82219	1.25e-69	0.535475	0.00260215	0.0108571	0.969143	-1.21391	7.38e-29	AT1G75290.1		NAD(P)-binding Rossmann-fold superfamily protein
AC230011.2_FG002	-1.15561	5.93e-09	0.338275	0.452813	-1.47536	4.29e-11	0.045642	0.997392	AT3G14460.1		LRR and NB-ARC domains-containing disease resistance protein
AC231745.1_FG003	1.51707	1.44e-72	0.937085	2.27e-21	1.31133	1.48e-34	0.78681	1.44e-29	AT5G45910.1		GDSL-like Lipase/Acylhydrolase superfamily protein
AC231747.1_FG001	-0.846498	0.00427371	0.577068	0.282469	-1.34538	8.54e-05	0.082346	0.9929	AT2G05170.1	ATVPS11,VPS11	vacuolar protein sorting 11
AC233853.1_FG003	2.49889	4.16e-08	0.484665	0.433024	1.47495	0.00979366	-0.315634	0.957681	AT2G34500.1	CYP710A1	cytochrome P450, family 710, subfamily A, polypeptide 1
AC233865.1_FG001	1.43592	9.32e-15	-0.0373259	0.902715	1.4226	1.87e-13	0.0160524	0.998153	AT5G59970.1		Histone superfamily protein
AC233870.1_FG004	-1.60666	1.74e-09	-0.803886	0.0258142	-0.580452	0.043567	0.237064	0.976345	AT3G21295.1		Tudor/PWWP/MBT superfamily protein
AC233871.1_FG004	-0.759835	0.611046	0.69715	0.73062	-0.0606456	0.951347	2.56524	7.75e-05	AT2G47820.2
AC233883.1_FG006	-2.28598	0.00200804	-4.03528	1.42e-11	1.24196	0.00395294	-0.212727	0.991106	AT3G50170.1		Plant protein of unknown function (DUF247)
AC233887.1_FG006	-1.55854	3.18e-79	-0.560023	5.62e-05	-1.10998	9.52e-27	-0.0663415	0.976345	AT3G11670.1	DGD1	UDP-Glycosyltransferase superfamily protein
AC233900.1_FG002	5.33099	8.89e-11	0.225363	0.784927	3.92845	3.44e-09	-0.170514	0.976345	AT5G43850.1	ARD4,ATARD4	RmlC-like cupins superfamily protein
AC233916.1_FG002	4.36115	0.000241408	-0.0679053	0.959966	3.35923	1.32e-05	0.385299	0.976345	AT1G05800.1	DGL	alpha/beta-Hydrolases superfamily protein
AC234154.1_FG008	-1.78876	1.12e-40	-0.409905	0.0975297	-1.44956	1.14e-24	-0.0310058	0.998153	AT3G03310.1	ATLCAT3,LCAT3	lecithin:cholesterol acyltransferase 3
AC234157.1_FG002	0.718709	7.9e-24	-0.150043	0.304366	1.13082	6.1e-30	0.316978	1.24e-05	AT1G74970.1	RPS9,TWN3	ribosomal protein S9
AC234158.1_FG005	-1.07632	8.94e-17	0.30402	0.197887	-1.28574	7.87e-19	0.135135	0.976345	AT3G48050.2		BAH domain ;TFIIS helical bundle-like domain
AC234185.1_FG004	-1.00135	1.25e-24	-1.48409	7.66e-18	-1.17795	1.24e-23	-1.59828	1.53e-27	AT1G30820.1		CTP synthase family protein
AC235535.1_FG001	-0.439176	0.00586978	0.532442	0.0241943	-1.2013	3.29e-11	-0.187305	0.858026	AT3G06400.1	CHR11	chromatin-remodeling protein 11
AC235540.1_FG002	1.8494	3.93e-17	2.96252	1.75e-52	-0.013055	0.981554	1.14246	1.16e-15	AT1G67510.1		Leucine-rich repeat protein kinase family protein
AF546187.1_FG011	3.04967	1.7e-31	0.965059	0.000185049	1.60775	8.98e-06	-0.346243	0.358273	AT3G28740.1	CYP81D1	Cytochrome P450 superfamily protein
EF517601.1_FG010	0.794274	0.0266243	-0.105221	0.828993	1.10751	0.00117569	0.279211	0.927845	AT5G28040.1		DNA-binding storekeeper protein-related transcriptional regulator
GRMZM2G000035	1.30389	0.00256037	-1.34113	0.00552409	1.19121	0.00933062	-1.22943	0.0086336	AT1G49000.1
GRMZM2G000116	7.01999	1.26e-13	7.10544	2.21e-17	NA	NA	0.773975	0.00985528
GRMZM2G000177	-0.00873616	0.982917	1.57147	1.76e-05	-1.4372	5.9e-05	0.146469	0.976345	AT5G24710.1		Transducin/WD40 repeat-like superfamily protein
GRMZM2G000236	0.28945	0.312281	-1.86133	3.18e-13	0.772957	0.000837256	-1.26993	5.16e-06	AT1G76680.1	ATOPR1,OPR1	12-oxophytodienoate reductase 1
GRMZM2G000261	1.1136	0.011006	0.20012	0.773287	1.22623	0.00775446	0.411833	0.716281	AT2G24240.1		BTB/POZ domain with WD40/YVTN repeat-like protein
GRMZM2G000288	-0.997765	0.092534	1.71762	0.0716582	-2.54473	3.38e-05	-0.0277021	0.998153
GRMZM2G000353	0.218542	0.711476	-0.86896	0.0209173	1.21667	0.000469016	0.196103	0.976345	AT2G17450.1	RHA3A	RING-H2 finger A3A
GRMZM2G000587	1.00172	0.000601908	-0.1292	0.784927	1.08683	0.000377509	0.0320785	0.998153	AT1G70090.1	GATL9,LGT8	glucosyl transferase family 8
GRMZM2G000620	3.08986	4.92e-65	1.8097	3.9e-22	1.11597	0.00026234	-0.0742613	0.976345	AT1G11340.1		S-locus lectin protein kinase family protein
GRMZM2G000652	-0.659287	0.740249	-5.23913	8.97e-08	1.01667	0.129737	-0.159993	0.976345
GRMZM2G000686	-0.971993	3.43e-05	-0.12039	0.818827	-1.17788	2.52e-06	-0.283553	0.934562	AT1G72830.1	ATHAP2C,HAP2C,NF-YA3	nuclear factor Y, subunit A3
GRMZM2G000692	-1.96795	0.195035	-4.17287	0.000131016	1.86066	0.020395	NA	NA	AT1G21930.1
GRMZM2G000737	-4.67109	2.43e-06	-5.6982	1.25e-09	0.673598	0.301041	-0.0895404	0.976345	AT4G39980.1	DHS1	3-deoxy-D-arabino-heptulosonate 7-phosphate synthase 1
GRMZM2G000777	1.29615	3.56e-06	0.192275	0.656897	1.17353	0.000120959	0.147217	0.976345	AT1G71730.1
GRMZM2G001243	-0.278888	0.108828	0.00862186	0.97992	-1.16083	4.39e-11	-0.81724	2.81e-05	AT1G72770.2	HAB1	homology to ABI1
GRMZM2G001247	2.2163	5.41e-09	1.0876	0.00338477	1.25623	0.0132294	0.267231	0.941644	AT3G16660.1		Pollen Ole e 1 allergen and extensin family protein
GRMZM2G001508	3.96799	6.88e-26	-3.09789	3.48e-101	6.62236	1.67e-129	-0.220886	0.951633	AT4G29260.1		HAD superfamily, subfamily IIIB acid phosphatase
GRMZM2G001772	0.993229	0.358114	-0.869316	0.331878	1.60581	0.0286938	0.0167201	0.998153
GRMZM2G001895	-0.363298	0.0320589	0.35939	0.178592	-1.03911	5.08e-09	-0.269391	0.54168	AT2G26890.1	GRV2,KAM2	DNAJ heat shock N-terminal domain-containing protein
GRMZM2G001930	1.83198	6.08e-88	-0.366897	0.00265222	1.487	2.37e-40	-0.651677	1.21e-13	AT1G32640.1	ATMYC2,JAI1,JIN1,MYC2,RD22BP1,ZBF1	Basic helix-loop-helix (bHLH) DNA-binding family protein
GRMZM2G002002	-1.0456	2.3e-06	0.383245	0.390715	-1.34728	4.33e-08	0.104738	0.984015	AT3G61690.1		nucleotidyltransferases
GRMZM2G002124	0.88573	0.404665	-1.07872	0.186945	1.69175	0.0138548	-0.0150807	0.998153	AT3G57120.1		Protein kinase superfamily protein
GRMZM2G002128	-0.974771	1.17e-09	-0.0627205	0.829822	0.163307	0.573742	1.11174	5.09e-12	AT2G38090.1		Duplicated homeodomain-like superfamily protein
GRMZM2G002178	2.25257	5.3e-95	-0.473097	0.00066094	1.71607	1.33e-38	-0.942811	1.93e-20	AT5G42650.1	AOS,CYP74A,DDE2	allene oxide synthase
GRMZM2G002227	-3.55041	6.13e-09	-1.56086	0.0970001	-1.38925	0.0048041	0.228494	0.987373	AT1G62740.1		stress-inducible protein, putative
GRMZM2G002260	2.7347	0.0521859	4.92703	2.52e-08	0.166334	0.812803	2.54982	1.72e-06	AT1G58370.1	ATXYN1,RXF12	glycosyl hydrolase family 10 protein / carbohydrate-binding domain-containing protein
GRMZM2G002396	0.128027	0.87227	-1.603	0.0233355	0.431477	0.62999	-0.993815	0.293177	AT4G15610.1		Uncharacterised protein family (UPF0497)
GRMZM2G002523	1.19447	2.96e-26	2.05023	1.54e-37	-1.14941	5.13e-10	-0.248956	0.120342	AT5G17420.1	ATCESA7,CESA7,IRX3,MUR10	Cellulose synthase family protein
GRMZM2G002568	0.100957	0.878123	-0.857281	0.0486001	1.27429	0.000968178	0.364573	0.976345	AT3G02430.1		Protein of unknown function (DUF679)
GRMZM2G002630	6.19264	7.63e-10	2.23713	0.0910461	0.173652	0.812803	-2.21074	1.45e-05	AT3G21380.1		Mannose-binding lectin superfamily protein
GRMZM2G002656	1.28039	5.75e-08	2.86454	3.23e-21	-1.48861	0.000189932	0.0863973	0.976345	AT3G46730.1		NB-ARC domain-containing disease resistance protein
GRMZM2G002704	1.6392	0.0454435	-2.56451	0.0198348	0.866766	0.401248	-2.08251	0.00236729	AT2G36690.1		2-oxoglutarate (2OG) and Fe(II)-dependent oxygenase superfamily protein
GRMZM2G002879	-1.7856	1.11e-42	-0.886142	1.85e-05	-1.06568	5.15e-13	-0.125277	0.976345	AT1G13270.1	MAP1B,MAP1C	methionine aminopeptidase 1B
GRMZM2G002910	0.0340525	0.913618	-0.785576	1.37e-05	1.2625	1.07e-12	0.493403	0.0647269
GRMZM2G002976	1.30406	0.37841	-1.54469	0.180418	1.79132	0.0417107	-0.281943	0.976345
GRMZM2G003043	-0.997933	1.75e-06	0.0773587	0.879911	-1.15744	1.1e-06	-0.0503637	0.996312	AT3G12280.1	ATRBR1,RB,RB1,RBR,RBR1	retinoblastoma-related 1
GRMZM2G003090	1.49647	6.76e-47	0.552926	0.000682099	-0.140399	0.60881	-1.0261	3.2e-22	AT2G31560.2		Protein of unknown function (DUF1685)
GRMZM2G003246	2.76076	8.37e-218	1.6998	1.01e-66	1.22572	1.95e-21	0.224243	0.0144667	AT1G47480.1		alpha/beta-Hydrolases superfamily protein
GRMZM2G003306	0.255922	0.340775	-0.587221	0.00327971	1.27273	7.36e-12	0.482004	0.067527	AT5G02560.1	HTA12	histone H2A 12
GRMZM2G003406	1.39595	0.000444493	2.66801	1.48e-08	-1.06879	0.116142	0.152084	0.976345	AT5G26660.1	ATMYB86,MYB86	myb domain protein 86
GRMZM2G003489	-1.16077	3.81e-05	-0.646603	0.319005	-1.67716	1.51e-08	-1.05655	0.0339068
GRMZM2G003558	-0.020461	0.982917	-0.74083	0.158009	1.75813	0.000143624	1.0203	0.140798	AT2G27050.1	AtEIL1,EIL1	ETHYLENE-INSENSITIVE3-like 1
GRMZM2G003640	-0.825772	3.03e-09	-1.95736	7.36e-56	1.17278	9.41e-27	0.0928952	0.976345	AT3G23610.2	DSPTP1	dual specificity protein phosphatase 1
GRMZM2G003715	0.472335	0.10591	0.787729	0.0720286	-1.19494	0.000721846	-0.830046	0.0071956	AT1G33060.2	ANAC014,NAC014	NAC 014
GRMZM2G003755	-0.58044	0.0324479	-0.05096	0.942529	-1.12719	9.81e-05	-0.545548	0.321889	AT3G07040.1	RPM1,RPS3	NB-ARC domain-containing disease resistance protein
GRMZM2G003769	2.43583	6.34e-49	0.680989	2.68e-05	1.63158	3.3e-16	-0.0498523	0.988107	AT3G47430.1	PEX11B	peroxin 11B
GRMZM2G004036	-0.773264	0.113704	-1.73	5.01e-07	1.06976	0.000798693	0.161046	0.988107	AT1G75290.1		NAD(P)-binding Rossmann-fold superfamily protein
GRMZM2G004060	1.71228	7.2e-31	0.705971	0.000126519	0.523633	0.0248552	-0.418903	0.011327	AT3G56400.1	ATWRKY70,WRKY70	WRKY DNA-binding protein 70
GRMZM2G004087	-0.884476	0.0160363	1.23633	0.0734176	-2.46232	7.35e-09	-0.359544	0.976345	AT5G13000.1	ATGSL12,gsl12	glucan synthase-like 12
GRMZM2G004106	1.4986	0.00200601	-1.06425	0.0196419	1.78258	3.39e-05	-0.586211	0.564887	AT2G02850.1	ARPN	plantacyanin
GRMZM2G004160	1.64369	0.000213512	0.247274	0.784927	0.513743	0.557104	-0.711001	0.264087	AT2G02850.1	ARPN	plantacyanin
GRMZM2G004183	0.206772	0.312471	-0.57547	0.000399141	1.01467	2.56e-11	0.28578	0.317922	AT5G15900.1	TBL19	TRICHOME BIREFRINGENCE-LIKE 19
GRMZM2G004207	1.96276	1.45e-12	0.208551	0.787438	-0.110248	0.890652	-1.73363	6.08e-10	AT2G05940.1		Protein kinase superfamily protein
GRMZM2G004412	-0.195399	0.740523	0.392145	0.676458	-1.09042	0.0313501	-0.455204	0.87498	AT1G53350.1		Disease resistance protein (CC-NBS-LRR class) family
GRMZM2G004468	-1.07027	3.49e-08	0.0588009	0.900583	-1.05629	1.14e-06	0.104302	0.976345	AT5G40440.1	ATMKK3,MKK3	mitogen-activated protein kinase kinase 3
GRMZM2G004480	0.458102	0.387004	-0.554085	0.315559	1.04958	0.00926929	0.108093	0.9929	AT3G03550.1		RING/U-box superfamily protein
GRMZM2G004519	0.945133	0.191614	-1.74092	0.000199791	2.3082	3.33e-07	-0.177061	0.988107	AT2G42360.1		RING/U-box superfamily protein
GRMZM2G004548	1.33803	2.57e-15	0.45815	0.144675	-0.38606	0.24312	-1.19857	4.32e-12	AT4G17900.1		PLATZ transcription factor family protein
GRMZM2G004572	-0.138238	0.642144	0.923941	0.0010868	-1.03064	7.21e-05	0.0652839	0.9929	AT1G53730.1	SRF6	STRUBBELIG-receptor family 6
GRMZM2G004888	-1.52358	0.00662186	0.183246	0.86431	-1.12242	0.0453309	0.436936	0.976345	AT4G02750.1		Tetratricopeptide repeat (TPR)-like superfamily protein
GRMZM2G004908	-0.831741	0.0133318	0.736095	0.255292	-1.75926	4.59e-06	-0.191466	0.976345	AT2G25320.1		TRAF-like family protein
GRMZM2G005146	-0.485057	0.539077	-1.28448	0.00553641	1.29611	0.00347449	0.505572	0.903907	AT1G56220.2		Dormancy/auxin associated family protein
GRMZM2G005187	0.818993	0.0842027	-0.38018	0.422101	1.55349	2.41e-05	0.428787	0.727217	AT2G01410.1		NHL domain-containing protein
GRMZM2G005195	-1.6339	8.17e-15	-0.825995	0.0199885	-1.24477	1.24e-08	-0.388532	0.742033	AT1G03370.1		C2 calcium/lipid-binding and GRAM domain containing protein
GRMZM2G005207	1.45158	6.06e-05	-0.127922	0.868254	0.329892	0.696122	-1.10392	0.00448047	AT3G56400.1	ATWRKY70,WRKY70	WRKY DNA-binding protein 70
GRMZM2G005301	1.1225	0.233121	0.358498	0.706512	1.48685	0.0385859	0.824789	0.419723	AT5G11590.1	TINY2	Integrase-type DNA-binding superfamily protein
GRMZM2G005452	-0.749778	0.18853	0.696359	0.527077	-1.64742	0.00413616	-0.232996	0.976345	AT3G07040.1	RPM1,RPS3	NB-ARC domain-containing disease resistance protein
GRMZM2G005456	-0.0173795	0.981621	1.4724	0.0145306	-1.69638	0.000785976	-0.237885	0.976345	AT2G03150.1	emb1579	ATP/GTP-binding protein family
GRMZM2G005459	-3.2015	6.74e-29	-0.924182	0.0596182	-1.76997	8.26e-13	0.434291	0.944405	AT4G03110.1	AtRBP-DR1,RBP-DR1	RNA-binding protein-defense related 1
GRMZM2G005592	-0.636595	0.0117407	0.353069	0.442602	-1.08912	6.12e-05	-0.0660431	0.9929	AT5G46070.1		Guanylate-binding family protein
GRMZM2G005633	3.55879	0.00180282	-1.75552	0.173796	1.92176	0.031517	-1.39976	0.11069	AT3G54420.1	ATCHITIV,ATEP3,CHIV,EP3	homolog of carrot EP3-3 chitinase
GRMZM2G005664	-4.16861	0.000558597	NA	NA	-2.57214	0.00197311	NA	NA
GRMZM2G005849	1.59427	9.74e-26	-0.0941153	0.789004	0.387387	0.133463	-1.2285	8.38e-16	AT3G24090.1		glutamine-fructose-6-phosphate transaminase (isomerizing)s;sugar binding;transaminases
GRMZM2G005909	2.51925	3.73e-14	1.44286	4.06e-06	1.17724	0.0158902	0.23204	0.941353	AT4G38460.1	GGR	geranylgeranyl reductase
GRMZM2G005954	2.42126	1.14e-198	0.174861	0.22216	1.34737	1.2e-34	-0.838625	1.22e-27	AT1G19180.1	JAZ1,TIFY10A	jasmonate-zim-domain protein 1
GRMZM2G005955	-0.276921	0.616853	0.452481	0.595115	-1.00637	0.0466252	-0.249034	0.976345	AT5G35180.4		Protein of unknown function (DUF1336)
GRMZM2G005984	0.957609	9.54e-73	-0.773997	1.51e-22	1.39537	2.05e-87	-0.282443	5.17e-06	AT1G03600.1	PSB27	photosystem II family protein
GRMZM2G006293	-0.330108	0.550236	-1.58046	1.93e-06	1.22731	7.56e-05	0.045745	0.998153	AT1G23410.1		Ribosomal protein S27a / Ubiquitin family protein
GRMZM2G006329	-1.87713	1.88e-09	-2.18489	1.67e-10	-0.0010582	0.997501	-0.239167	0.976345	AT2G30880.1		Pleckstrin homology (PH) domain-containing protein
GRMZM2G006661	-1.17499	0.0267694	0.318531	0.789004	-1.56856	0.00770305	-0.146383	0.9929	AT5G11390.1	WIT1	WPP domain-interacting protein 1
GRMZM2G006948	-0.0750258	0.874049	1.06296	0.0223685	-1.10635	0.00999356	0.0385376	0.998153	AT5G56240.2
GRMZM2G007249	-1.11603	1.19e-51	-0.824942	1.01e-18	0.296314	0.000684033	0.635089	2.28e-12	AT1G05010.1	ACO4,EAT1,EFE	ethylene-forming enzyme
GRMZM2G007288	3.05421	1.22e-12	3.25578	3.37e-14	0.0897728	0.952416	0.385299	0.607033	AT1G78420.1		RING/U-box superfamily protein
GRMZM2G007306	1.51704	0.000100097	0.682692	0.110712	1.1485	0.00893296	0.402082	0.737175
GRMZM2G007441	0.701628	5.17e-15	-0.656187	3.94e-09	1.21328	7e-35	-0.0893128	0.970499	AT2G47450.1	CAO,CPSRP43	chloroplast signal recognition particle component (CAO)
GRMZM2G007734	-0.66821	0.0973226	0.445674	0.570809	-1.1685	0.00824782	-0.0535115	0.998153	AT4G04885.1	PCFS4	PCF11P-similar protein 4
GRMZM2G007795	-1.15792	0.0622863	-3.01842	3.35e-09	1.09857	0.00884684	-0.497935	0.976345	AT4G01070.1	GT72B1,UGT72B1	UDP-Glycosyltransferase superfamily protein
GRMZM2G007922	-0.561527	0.0202599	1.04881	0.00542853	-1.73671	8.47e-10	-0.106387	0.980298	AT3G57300.1	ATINO80,INO80	INO80 ortholog
GRMZM2G008106	1.42957	1.92e-16	0.8469	2.4e-06	1.26392	9.07e-11	0.739557	7.43e-06	AT1G08500.1	AtENODL18,ENODL18	early nodulin-like protein 18
GRMZM2G008242	-1.52684	1.84e-28	-0.403829	0.103895	-1.01768	2.59e-10	0.141244	0.976345	AT4G25770.1		alpha/beta-Hydrolases superfamily protein
GRMZM2G008247	1.57808	1.63e-120	0.156395	0.186439	1.29773	1.02e-46	-0.0692781	0.91663	AT5G44640.1	BGLU13	beta glucosidase 13
GRMZM2G008353	0.72011	0.00882245	-0.830603	0.000760907	1.31355	3.46e-08	-0.163175	0.976345	AT4G08950.1	EXO	Phosphate-responsive 1 family protein
GRMZM2G008607	0.711124	0.00606949	0.11018	0.86431	-0.681301	0.0726261	-1.19853	3.12e-05	AT1G07040.1
GRMZM2G008696	-0.555647	0.403097	0.499864	0.789004	-2.15027	0.000466612	-0.0940446	0.995155	AT1G55840.1		Sec14p-like phosphatidylinositol transfer family protein
GRMZM2G008773	-0.66175	0.000347109	-2.37632	9.83e-39	0.844983	9.43e-09	-0.791364	0.00445854	AT5G62150.1		peptidoglycan-binding LysM domain-containing protein
GRMZM2G008859	1.69824	3.13e-11	0.145914	0.702823	1.67016	2.45e-10	0.198936	0.93872	AT2G15290.1	ATTIC21,CIA5,PIC1,TIC21	translocon at inner membrane of chloroplasts 21
GRMZM2G009045	0.879705	0.0819316	-1.12054	0.214868	-0.315704	0.774614	-2.00244	7.12e-05	AT5G14040.1	PHT3;1	phosphate transporter 3;1
GRMZM2G009188	-1.44026	7.79e-43	-1.46859	4.98e-35	0.161698	0.248845	0.180945	0.73576	AT5G50600.1	ATHSD1,HSD1	hydroxysteroid dehydrogenase 1
GRMZM2G009232	5.34088	2.2e-85	0.732511	5.84e-06	4.38925	3.92e-51	-0.0377911	0.9929	AT5G57220.1	CYP81F2	cytochrome P450, family 81, subfamily F, polypeptide 2
GRMZM2G009400	2.33902	3.42e-14	-4.62261	4.64e-53	3.56327	5.1e-50	-3.05796	4.24e-20	AT2G20340.1		Pyridoxal phosphate (PLP)-dependent transferases superfamily protein
GRMZM2G009479	0.296369	0.286593	-0.84961	3.19e-05	1.14145	6.42e-09	0.0549422	0.9929	AT3G45140.1	ATLOX2,LOX2	lipoxygenase 2
GRMZM2G009655	-1.38619	9.65e-15	-0.505974	0.100028	-1.03846	9.37e-08	-0.119033	0.976345	AT4G10590.2	UBP10	ubiquitin-specific protease 10
GRMZM2G009724	-3.3528	6.15e-09	-4.04442	3.62e-12	0.397072	0.491179	-0.156654	0.9929	AT5G19000.1	ATBPM1,BPM1	BTB-POZ and MATH domain 1
GRMZM2G010000	0.369778	0.145926	1.20338	1.19e-10	0.28379	0.420713	1.15743	2.66e-12	AT4G02100.1		Heat shock protein DnaJ with tetratricopeptide repeat
GRMZM2G010016	1.26407	2.4e-05	0.437039	0.195276	1.00162	0.00349602	0.248768	0.894401	AT3G03280.1
GRMZM2G010048	-0.499164	0.737807	-4.47954	5.55e-10	2.5671	7.76e-07	-0.540667	0.962215	AT4G11650.1	ATOSM34,OSM34	osmotin 34
GRMZM2G010061	-6.28888	2.85e-10	-4.31989	6.24e-06	-1.06332	0.0302617	0.0908151	0.976345	AT2G26280.1	CID7	CTC-interacting domain 7
GRMZM2G010156	5.27028	1.84e-10	4.27935	6.53e-05	-0.250231	0.780396	-1.21765	0.0235068
GRMZM2G010257	1.41792	6.29e-06	0.452754	0.204139	1.12157	0.00169285	0.238572	0.942613	AT3G44590.2		60S acidic ribosomal protein family
GRMZM2G010342	-0.645843	0.00994701	0.377586	0.4091	-1.20601	5.28e-06	-0.146933	0.976345	AT2G13370.1	CHR5	chromatin remodeling 5
GRMZM2G010628	-1.2818	3.23e-06	0.512723	0.248859	-1.17055	8.32e-05	0.613012	0.221239	AT5G61040.1
GRMZM2G010868	2.00423	0	0.771242	7.89e-22	1.51881	2.54e-87	0.340786	2.76e-10	AT2G38540.1	ATLTP1,LP1,LTP1	lipid transfer protein 1
GRMZM2G010927	2.84646	6.74e-31	1.41264	5.02e-10	1.53277	1.13e-05	0.212865	0.760322	AT5G54660.1		HSP20-like chaperones superfamily protein
GRMZM2G010960	-0.606161	0.000144415	0.610326	0.00846559	-1.15654	2.74e-10	0.0982775	0.976345	AT1G10200.1	WLIM1	GATA type zinc finger transcription factor family protein
GRMZM2G010962	-4.78276	2.12e-11	-2.17578	0.0137267	-1.49505	0.0011647	0.365525	0.976345	AT4G21390.1	B120	S-locus lectin protein kinase family protein
GRMZM2G010987	1.54706	6.83e-98	0.169531	0.18678	1.11713	6.79e-32	-0.204569	0.0370254	AT3G16520.3	UGT88A1	UDP-glucosyl transferase 88A1
GRMZM2G011006	0.863164	0.00014262	-1.11264	1.34e-05	1.01828	9.29e-06	-0.868008	0.00130884	AT5G56550.1	ATOXS3,OXS3	oxidative stress 3
GRMZM2G011070	-0.565717	2.81e-06	0.386512	0.0426189	-1.10568	6.46e-16	-0.107437	0.976345	AT1G79570.1		Protein kinase superfamily protein with octicosapeptide/Phox/Bem1p domain
GRMZM2G011136	-1.20752	7.08e-16	-0.151463	0.676458	-1.08274	1.34e-11	0.014617	0.998153	AT3G19340.1		Protein of unknown function (DUF3754)
GRMZM2G011141	-1.75578	1.09e-18	-0.274941	0.446321	-0.853726	2.15e-05	0.640335	0.0660298	AT4G16070.1		Mono-/di-acylglycerol lipase, N-terminal;Lipase, class 3
GRMZM2G011523	-0.605467	0.0902979	-1.55578	1.9e-09	1.16783	1.3e-06	0.263102	0.976345
GRMZM2G011590	3.35013	1.99e-107	1.96305	6.41e-44	1.44787	9.67e-10	0.141736	0.696814	AT1G22550.1		Major facilitator superfamily protein
GRMZM2G011598	0.877232	1.65e-07	0.146124	0.719864	-0.335309	0.244987	-1.00154	2.37e-08	AT3G04070.1	anac047,NAC047	NAC domain containing protein 47
GRMZM2G011800	-0.609603	0.505474	0.431527	0.789841	-1.70752	0.0309618	-0.640551	0.880533	AT2G34730.1		myosin heavy chain-related
GRMZM2G011998	-0.948589	8.98e-08	0.41556	0.193998	-1.18671	1.82e-08	0.207215	0.933621	AT4G24200.1		Transcription elongation factor (TFIIS) family protein
GRMZM2G012030	-0.532966	0.0673117	1.51908	0.000248005	-1.76199	1.2e-06	0.270987	0.928998	AT3G22790.1		Kinase interacting (KIP1-like) family protein
GRMZM2G012041	-0.688738	0.0122783	0.610457	0.119879	-1.19174	4.56e-05	0.127516	0.976345	AT1G21580.1		Zinc finger C-x8-C-x5-C-x3-H type family protein
GRMZM2G012062	-0.775647	0.605263	-6.07634	2.74e-10	0.0927318	0.941518	NA	NA	AT4G21640.1		Subtilase family protein
GRMZM2G012160	2.2361	4.06e-259	0.073851	0.563102	2.29478	7.27e-197	0.187955	0.0157571	AT3G12490.2	ATCYS6,ATCYSB,CYSB	cystatin B
GRMZM2G012183	4.12742	2.67e-44	1.60833	1.3e-05	1.0764	0.0614193	-1.13681	0.0154773
GRMZM2G012276	1.05681	1.45e-79	0.182578	0.0630339	1.0339	1.35e-43	0.212791	0.00168859	AT3G26060.2	ATPRX Q	Thioredoxin superfamily protein
GRMZM2G012546	1.20436	2.6e-14	-0.589966	0.00228559	1.25768	1.31e-13	-0.468267	0.024372	AT5G06570.1		alpha/beta-Hydrolases superfamily protein
GRMZM2G012761	-0.270302	0.408103	0.54777	0.198194	-1.02882	0.00092337	-0.17418	0.976345	AT4G04885.1	PCFS4	PCF11P-similar protein 4
GRMZM2G012891	0.665757	1.9e-05	-0.707191	1.01e-05	1.00852	1.05e-10	-0.303336	0.209371	AT5G21940.1
GRMZM2G012926	1.87613	0.000119536	0.387757	0.784927	-0.155016	0.905986	-1.39949	0.0065136	AT3G14470.1		NB-ARC domain-containing disease resistance protein
GRMZM2G012932	-0.756338	0.000525806	0.184733	0.730619	-1.06132	8.8e-05	-0.0907272	0.986595	AT1G79570.1		Protein kinase superfamily protein with octicosapeptide/Phox/Bem1p domain
GRMZM2G012942	-0.317579	0.527552	0.687895	0.322151	-1.26398	0.00617952	-0.24389	0.976345	AT1G12360.1	KEU	Sec1/munc18-like (SM) proteins superfamily
GRMZM2G013016	-0.358722	0.555028	1.75307	0.00132782	-1.3305	0.0176131	0.679126	0.37261	AT1G14920.1	GAI,RGA2	GRAS family transcription factor family protein
GRMZM2G013115	-0.316128	0.370609	0.889885	0.0184128	-1.0038	0.00304788	0.220079	0.976345	AT1G64110.3		P-loop containing nucleoside triphosphate hydrolases superfamily protein
GRMZM2G013206	-0.360626	0.605522	0.440955	0.784927	-2.19499	0.000363922	-1.26517	0.0881449	AT5G26330.1		Cupredoxin superfamily protein
GRMZM2G013248	2.60983	0.0674107	-2.98408	0.000671868	3.63607	1.25e-06	-0.33572	0.976345
GRMZM2G013255	1.142	1.43e-19	0.543143	7.91e-05	1.08163	2.18e-13	0.539142	1.4e-06	AT2G28100.1	ATFUC1,FUC1	alpha-L-fucosidase 1
GRMZM2G013283	-1.11293	0.178392	0.577051	0.753577	-1.81444	0.017597	-0.24266	0.981734	AT1G58060.1		RNA helicase family protein
GRMZM2G013302	5.13863	5.4e-08	0.390042	0.647175	3.60804	5.42e-07	0.0606744	0.998153	AT5G04820.1	ATOFP13,OFP13	ovate family protein 13
GRMZM2G013430	-0.30947	0.224167	0.34014	0.119832	0.570357	0.00671595	1.25425	2.97e-12	AT1G55920.1	ATSERAT2;1,SAT1,SAT5,SERAT2;1	serine acetyltransferase 2;1
GRMZM2G013765	-1.52374	9.61e-19	-0.107171	0.789004	-1.31451	3.36e-13	0.134658	0.976345	AT1G32810.2		RING/FYVE/PHD zinc finger superfamily protein
GRMZM2G013794	-0.241519	0.580929	0.369224	0.629764	-1.20853	0.0024239	-0.553452	0.466809	AT1G05830.1	ATX2,SDG30	trithorax-like protein 2
GRMZM2G013934	-6.07834	2.09e-09	-5.53127	6.16e-09	-0.22419	0.8056	NA	NA	AT2G22360.1		DNAJ heat shock family protein
GRMZM2G013936	-3.2381	0.000156654	-0.0618316	0.977182	-1.86981	0.00787241	0.419539	0.976345	AT5G55390.1	EDM2	ENHANCED DOWNY MILDEW 2
GRMZM2G013971	4.90586	2.36e-10	2.00793	0.000100481	2.20794	0.00723839	0.240822	0.976345	AT3G58030.2		RING/U-box superfamily protein
GRMZM2G014009	0.709959	0.0545775	1.16809	1.43e-05	0.676635	0.0990453	1.17281	3.54e-06	AT5G47060.1		Protein of unknown function (DUF581)
GRMZM2G014022	1.82887	2.52e-07	0.241561	0.685906	1.31952	0.0015242	-0.143163	0.976345	AT2G36090.1		F-box family protein
GRMZM2G014099	1.26936	3.92e-25	-0.151589	0.513013	1.46624	2.4e-22	0.10785	0.944405	AT3G20680.1		Domain of unknown function (DUF1995)
GRMZM2G014136	-0.737896	1.5e-07	-0.10344	0.784927	-1.04125	1.24e-11	-0.357321	0.217669	AT1G06290.1	ACX3,ATACX3	acyl-CoA oxidase 3
GRMZM2G014560	2.22009	0.00693143	-0.137677	0.87846	2.37307	0.0002675	0.348002	0.976345	AT1G21230.1	WAK5	wall associated kinase 5
GRMZM2G014612	-1.64439	6.27e-06	-0.510201	0.513538	-1.38677	0.000113878	-0.224955	0.976345
GRMZM2G014788	-0.315339	0.105351	0.621862	0.0144703	-1.10946	2.98e-08	-0.130135	0.976345	AT3G62360.1		Carbohydrate-binding-like fold
GRMZM2G014805	-0.491056	0.00335251	0.59328	0.0221726	-1.24953	7.85e-11	-0.124654	0.976345	AT5G06600.1	UBP12	ubiquitin-specific protease 12
GRMZM2G014902	-1.59299	1.47e-214	0.0126994	0.947296	-1.40642	3.82e-74	0.245509	0.00190597	AT1G01060.1	LHY,LHY1	Homeodomain-like superfamily protein
GRMZM2G014917	-1.35502	2.03e-07	-0.242425	0.688289	-1.08276	5.45e-05	0.0528961	0.99768	AT1G04860.1	ATUBP2,UBP2	ubiquitin-specific protease 2
GRMZM2G015040	2.5291	5.15e-48	1.14409	4.91e-10	1.10177	1.7e-05	-0.204779	0.591216	AT3G15820.1	ROD1	phosphatidic acid phosphatase-related / PAP2-related
GRMZM2G015073	-1.44627	8.96e-22	-0.149721	0.725703	-1.23436	7.52e-11	0.092195	0.976345	AT1G73460.1		Protein kinase superfamily protein
GRMZM2G015361	1.08752	0.00287386	1.80076	3.34e-07	-0.0655832	0.946493	0.680318	0.0519511	AT5G14670.1	ARFA1B,ATARFA1B	ADP-ribosylation factor A1B
GRMZM2G015419	1.21606	9.85e-219	0.0721481	0.518694	1.00005	1.04e-68	-0.0915117	0.339665
GRMZM2G015436	3.91667	3.65e-32	2.04041	3.43e-11	1.37171	0.0213858	-0.272038	0.681495	AT4G02610.1		Aldolase-type TIM barrel family protein
GRMZM2G015605	2.0696	9.58e-47	0.192144	0.518858	0.697482	0.00194375	-1.10648	1.56e-16	AT3G05880.1	RCI2A	Low temperature and salt responsive protein family
GRMZM2G015709	1.28347	1.27e-11	-0.029258	0.940777	1.0086	7.43e-06	-0.234298	0.66254	AT1G64920.1		UDP-Glycosyltransferase superfamily protein
GRMZM2G015727	4.32218	1.99e-07	1.77441	0.00325673	1.99941	0.0195799	0.36796	0.969367	AT3G14900.1
GRMZM2G015767	2.05076	3.47e-27	1.33227	1.07e-13	1.06391	3.27e-05	0.414582	0.0308788	AT1G62200.1		Major facilitator superfamily protein
GRMZM2G015805	3.45887	0.00278826	-0.0565762	0.97485	2.30365	0.00655776	-0.0158895	0.998153
GRMZM2G015854	-0.28813	0.501171	0.446396	0.490846	-1.00355	0.0121989	-0.235679	0.976345	AT3G26950.1
GRMZM2G015892	0.684894	4.11e-23	-1.61969	1.19e-58	0.749522	7.26e-18	-1.49759	5.07e-79	AT4G02610.1		Aldolase-type TIM barrel family protein
GRMZM2G015983	0.174079	0.380843	-1.12444	1.73e-12	1.09553	3.99e-14	-0.144604	0.976345	AT2G03220.1	ATFT1,ATFUT1,FT1,MUR2	fucosyltransferase 1
GRMZM2G016097	5.28019	1.27e-16	1.83261	0.000202462	2.32807	0.00240967	-0.29197	0.941124	AT2G03870.1		Small nuclear ribonucleoprotein family protein
GRMZM2G016250	1.81528	1.48e-31	0.771882	1.54e-06	1.07322	5.07e-08	0.0942219	0.976345	AT4G15000.1		Ribosomal L27e protein family
GRMZM2G016264	4.9959	1.79e-07	0.147338	0.919936	2.13518	0.0137929	-1.13381	0.14411	AT2G27690.1	CYP94C1	cytochrome P450, family 94, subfamily C, polypeptide 1
GRMZM2G016281	5.84549	7.29e-14	0.575097	0.218146	4.3965	2.48e-12	0.0822369	0.9929	AT3G44110.1	ATJ,ATJ3	DNAJ homologue 3
GRMZM2G016312	5.17728	1.29e-87	1.79231	2.17e-17	2.64873	9.09e-12	-0.521471	0.00061895
GRMZM2G016362	-0.136446	0.879955	-1.37571	0.0194408	1.20523	0.0297399	0.0696175	0.998153	AT2G18650.1	MEE16	RING/U-box superfamily protein
GRMZM2G016655	-0.824131	2.13e-07	0.31647	0.319782	-1.18712	3.09e-10	-0.00862776	0.998153	AT5G11560.1		catalytics
GRMZM2G016749	-2.16188	8.98e-39	-1.1131	1.89e-06	-1.01692	3.23e-10	0.0657357	0.9929	AT3G16560.1		Protein phosphatase 2C family protein
GRMZM2G017229	-0.355635	0.0370028	1.05144	8.91e-06	-1.40897	1.13e-11	0.0319454	0.996312
GRMZM2G017319	0.808814	0.00425372	-0.732882	0.00637645	1.47486	3.78e-09	0.008054	0.998153	AT5G67420.1	ASL39,LBD37	LOB domain-containing protein 37
GRMZM2G017355	0.584474	0.000691467	-0.291119	0.167392	1.08459	5.07e-11	0.264682	0.421215	AT5G07900.1		Mitochondrial transcription termination factor family protein
GRMZM2G017411	-0.927953	0.000366154	0.524604	0.258575	-1.41586	6.78e-07	0.0550302	0.996312	AT5G27240.1		DNAJ heat shock N-terminal domain-containing protein
GRMZM2G017414	-1.88404	1.83e-24	-0.599228	0.0326271	-1.05481	4.85e-09	0.25647	0.93889	AT2G27230.1	LHW	transcription factor-related
GRMZM2G017636	0.637818	0.00113042	-0.666079	0.000848029	1.00904	9.88e-08	-0.230669	0.742919	AT5G40250.1		RING/U-box superfamily protein
GRMZM2G017654	-0.948087	3.87e-07	0.618811	0.0432228	-1.51902	8.99e-13	0.077594	0.991276	AT3G13530.1	MAP3KE1,MAPKKK7	mitogen-activated protein kinase kinase kinase 7
GRMZM2G017815	-2.7636	2.68e-19	-0.856231	0.0874545	-1.37511	6.24e-07	0.459338	0.917576	AT3G15470.1		Transducin/WD40 repeat-like superfamily protein
GRMZM2G017847	-1.07404	0.0359839	0.755665	0.488937	-1.84263	0.000979514	-0.0867053	0.997392	AT3G12110.1	ACT11	actin-11
GRMZM2G017991	1.59206	7.7e-08	-0.159835	0.676458	2.10173	1.81e-15	0.430654	0.259113	AT3G44220.1		Late embryogenesis abundant (LEA) hydroxyproline-rich glycoprotein family
GRMZM2G018027	0.0705697	0.905946	-1.57191	1.78e-05	1.31753	0.000102441	-0.220994	0.976345	AT5G56550.1	ATOXS3,OXS3	oxidative stress 3
GRMZM2G018048	-1.29189	0.0598471	1.02263	0.334558	-1.50241	0.0284337	0.535669	0.944405	AT3G24880.1		Helicase/SANT-associated, DNA binding protein
GRMZM2G018070	1.03035	1.32e-05	0.0629385	0.872948	1.0042	9.9e-05	0.104042	0.976345	AT2G04240.2	XERICO	RING/U-box superfamily protein
GRMZM2G018142	-0.927337	0.0280719	0.478134	0.593779	-1.56718	0.000458767	-0.168649	0.983459	AT3G24880.1		Helicase/SANT-associated, DNA binding protein
GRMZM2G018238	1.4159	0.000167392	-0.108219	0.858881	1.14713	0.007109	-0.25943	0.976345	AT2G16570.1	ASE1,ATASE,ATASE1	GLN phosphoribosyl pyrophosphate amidotransferase 1
GRMZM2G018275	-0.588547	1.04e-18	-2.23024	1.06e-136	1.16344	6.61e-49	-0.424867	6.46e-07	AT4G39730.1		Lipase/lipooxygenase, PLAT/LH2 family protein
GRMZM2G018314	-6.87438	6.12e-13	-5.41803	1.76e-08	-1.14824	0.00273235	NA	NA	AT5G37150.1		P-loop containing nucleoside triphosphate hydrolases superfamily protein
GRMZM2G018375	1.03942	6.54e-129	0.105165	0.374732	1.77761	5.07e-144	0.89724	1.81e-86	AT5G54770.1	THI1,THI4,TZ	thiazole biosynthetic enzyme, chloroplast (ARA6) (THI1) (THI4)
GRMZM2G018508	-0.630337	0.000400495	0.285809	0.477398	-1.45994	4.36e-13	-0.496757	0.1105	AT5G06600.1	UBP12	ubiquitin-specific protease 12
GRMZM2G018553	9.06968	3.95e-24	2.15589	0.122936	0.271365	0.763043	-1.5345	0.00109737	AT5G08790.1	anac081,ATAF2	NAC (No Apical Meristem) domain transcriptional regulator superfamily protein
GRMZM2G018775	-1.60464	2.26e-57	-0.252627	0.255918	-1.39489	1.64e-28	-0.00203997	0.998153	AT5G19400.2	SMG7	Telomerase activating protein Est1
GRMZM2G018926	-1.30575	1.82e-10	-0.0318652	0.955659	-1.21359	2.27e-08	0.0897798	0.991276	AT5G15540.1	ATSCC2,EMB2773,SCC2	PHD finger family protein
GRMZM2G019039	2.45914	3.15e-18	1.71404	2.65e-12	1.10402	0.00831016	0.459718	0.100016
GRMZM2G019183	2.08481	3.81e-51	-0.0543729	0.845694	1.16914	3.7e-11	-0.898828	5.39e-12	AT1G68020.2	ATTPS6,TPS6	UDP-Glycosyltransferase / trehalose-phosphatase family protein
GRMZM2G019185	1.46424	0.0388341	-0.0491237	0.964765	1.59913	0.010481	0.269777	0.976345	AT3G57260.1	BG2,BGL2,PR-2,PR2	beta-1,3-glucanase 2
GRMZM2G019361	-1.50592	4.04e-05	0.141219	0.864471	-1.18401	0.00176925	0.411738	0.948792	AT2G38840.1		Guanylate-binding family protein
GRMZM2G019373	2.05633	2.41e-06	1.03675	0.00555287	1.52786	0.0021603	0.645174	0.145324	AT5G09530.1		hydroxyproline-rich glycoprotein family protein
GRMZM2G019413	-0.331391	0.0941128	-1.21066	7.76e-15	1.1881	2.79e-16	0.359014	0.224516	AT2G30300.1		Major facilitator superfamily protein
GRMZM2G019971	-0.611915	0.225437	0.448195	0.601991	-1.02976	0.045115	0.0220545	0.998153	AT1G53490.1		RING/U-box superfamily protein
GRMZM2G019974	3.79407	5.33e-19	1.12749	0.0570788	1.05653	0.197149	-1.25446	0.000165243	AT1G79360.1	2-Oct,ATOCT2,OCT2	organic cation/carnitine transporter 2
GRMZM2G020040	-0.292486	0.163554	0.532629	0.0842581	-1.28066	2.42e-09	-0.409899	0.224129	AT4G16660.1		heat shock protein 70 (Hsp 70) family protein
GRMZM2G020054	3.06947	4.65e-08	-0.406341	0.512007	2.96212	6.41e-09	-0.180082	0.976345	AT3G20310.1	ATERF-7,ATERF7,ERF7	ethylene response factor 7
GRMZM2G020255	1.73555	7.71e-05	0.574734	0.263843	1.17931	0.0257708	0.150747	0.976345	AT2G20940.1		Protein of unknown function (DUF1279)
GRMZM2G020291	0.957419	5.16e-08	2.26541	9.95e-23	-1.39102	4.87e-07	-0.0568953	0.988713	AT2G46340.1	SPA1	SPA (suppressor of phyA-105) protein family
GRMZM2G020438	-1.02962	0.0772871	1.06228	0.266941	-1.88045	0.00131149	0.0878154	0.997392	AT3G52140.2		tetratricopeptide repeat (TPR)-containing protein
GRMZM2G020471	4.69071	2.36e-06	-1.4294	0.00563956	4.70251	1.99e-13	-0.265568	0.976345
GRMZM2G020484	1.68085	8.23e-37	-0.0542747	0.834105	1.02837	9.66e-10	-0.641162	5.77e-07	AT3G54140.1	ATPTR1,PTR1	peptide transporter 1
GRMZM2G020553	-0.557715	0.10337	0.248797	0.743819	-1.14064	0.00139811	-0.296863	0.976345	AT1G59820.1	ALA3	aminophospholipid ATPase 3
GRMZM2G020631	1.3576	1.24e-05	-0.276407	0.643653	0.608966	0.189934	-0.909102	0.00717068	AT1G60730.1		NAD(P)-linked oxidoreductase superfamily protein
GRMZM2G020840	1.37833	3.31e-13	0.499105	0.222123	1.03037	1.05e-05	0.216154	0.976345	AT3G56500.1		serine-rich protein-related
GRMZM2G020920	-0.669989	1.24e-07	0.425944	0.0507027	-1.34821	5.3e-20	-0.207034	0.690074	AT1G15780.1
GRMZM2G021299	-1.48193	4.9e-22	0.288097	0.527495	-1.73228	3.71e-05	-0.0402543	0.996312	AT1G55860.2	UPL1	ubiquitin-protein ligase 1
GRMZM2G021388	2.0869	8.59e-06	-2.27228	3.8e-12	3.28158	2.23e-21	-0.840807	0.146831	AT2G20340.1		Pyridoxal phosphate (PLP)-dependent transferases superfamily protein
GRMZM2G021410	5.7137	4.75e-08	2.65677	0.000130958	1.54538	0.0919468	0.154396	0.988107	AT5G21950.1		alpha/beta-Hydrolases superfamily protein
GRMZM2G021482	1.30326	0.44206	-3.37648	8.26e-05	3.53817	1.08e-06	-0.148027	0.9929	AT4G26690.1	GPDL2,MRH5,SHV3	PLC-like phosphodiesterase family protein
GRMZM2G021483	-0.596278	0.000758003	0.305678	0.418918	-1.13092	2.71e-07	-0.191065	0.95178	AT2G48160.1		Tudor/PWWP/MBT domain-containing protein
GRMZM2G021530	-0.0363643	0.930996	-1.04198	2.21e-05	1.03397	2.12e-05	0.088862	0.992617	AT5G07450.1	CYCP4;3	cyclin p4;3
GRMZM2G021725	-1.20666	1.19e-05	0.045812	0.956279	-1.47989	1.39e-06	-0.205023	0.976345	AT4G13420.1	ATHAK5,HAK5	high affinity K+ transporter 5
GRMZM2G021784	0.611362	3.31e-24	-0.666273	4.71e-12	1.06271	5.64e-36	-0.160936	0.0981653	AT3G44330.1
GRMZM2G021794	2.79172	3.45e-96	1.69929	2.35e-42	1.62791	1.02e-18	0.605223	2.89e-10	AT2G20520.1	FLA6	FASCICLIN-like arabinogalactan 6
GRMZM2G021973	4.47886	1.52e-26	1.82044	7.45e-06	1.57391	0.0260563	-0.689769	0.0360943
GRMZM2G022188	-2.27308	0.00648798	-0.010797	0.995165	-1.96728	0.00935066	-0.0533405	0.998153	AT3G15980.3		Coatomer, beta\' subunit
GRMZM2G022258	-0.426669	0.233112	0.921505	0.0359619	-1.20998	0.00092675	0.144893	0.976345	AT5G17020.1	ATCRM1,ATXPO1,HIT2,XPO1,XPO1A	exportin 1A
GRMZM2G022619	1.75275	3.19e-22	0.443241	0.0524594	1.11494	6.88e-07	-0.1233	0.976345	AT2G34480.1		Ribosomal protein L18ae/LX family protein
GRMZM2G022642	2.24185	2.54e-07	0.955716	0.0230017	1.35001	0.0140913	0.226574	0.976345	AT2G01170.1	BAT1	bidirectional amino acid transporter 1
GRMZM2G022787	-1.82426	2.76e-05	-0.307775	0.789004	-1.83736	3.82e-05	-0.31328	0.976345	AT3G16010.1		Pentatricopeptide repeat (PPR-like) superfamily protein
GRMZM2G022934	3.86054	0.000421342	0.488393	0.697304	2.25133	0.00832253	0.0989122	0.996312	AT2G23620.1	ATMES1,MES1	methyl esterase 1
GRMZM2G023081	0.604747	0.273976	-1.75557	0.000178453	1.13062	0.0116298	-1.00526	0.108611	AT1G14870.1	PCR2	PLANT CADMIUM RESISTANCE 2
GRMZM2G023237	2.97768	1.16e-34	1.53137	2.06e-09	1.07664	0.00670901	-0.256247	0.697111	AT1G28480.1	GRX480,roxy19	Thioredoxin superfamily protein
GRMZM2G023325	3.77104	5.98e-06	-3.21128	1.24e-12	4.89727	1.86e-19	-1.17164	0.120808	AT4G35160.1		O-methyltransferase family protein
GRMZM2G023335	0.00117667	0.997937	0.720093	0.186771	-1.07198	0.00818488	-0.31649	0.944106	AT1G31480.1	SGR2	shoot gravitropism 2 (SGR2)
GRMZM2G023387	1.38431	8.52e-20	-0.137639	0.621569	1.007	1.72e-08	-0.449759	0.0100151	AT1G11530.1	ATCXXS1,CXXS1	C-terminal cysteine residue is changed to a serine 1
GRMZM2G023652	0.837776	1.59e-15	1.34381	3.9e-27	-0.243214	0.194238	0.312732	0.00794092	AT2G35880.1		TPX2 (targeting protein for Xklp2) protein family
GRMZM2G023786	1.52631	2.75e-05	-0.48536	0.54169	0.163582	0.847525	-1.65976	1.04e-05	AT1G71000.1		Chaperone DnaJ-domain superfamily protein
GRMZM2G023847	-1.36108	2.74e-07	-1.96508	1.37e-11	0.131931	0.780396	-0.395998	0.854696	AT2G32300.1	UCC1	uclacyanin 1
GRMZM2G023858	-0.104836	0.8357	0.884476	0.0976276	-1.1298	0.00956355	-0.121044	0.99205	AT4G02030.1		Vps51/Vps67 family (components of vesicular transport) protein
GRMZM2G023982	0.884441	0.114051	-0.669685	0.542366	-0.18018	0.861957	-1.47338	0.010467	AT1G28330.5	DRM1,DYL1	dormancy-associated protein-like 1
GRMZM2G024099	1.22874	0.143376	0.066094	0.945429	1.75437	0.00519867	0.725003	0.491326	AT1G09750.1		Eukaryotic aspartyl protease family protein
GRMZM2G024196	-0.906964	0.109914	-2.21161	0.000223179	0.273629	0.732499	-0.764239	0.649852	AT1G65730.1	YSL7	YELLOW STRIPE like 7
GRMZM2G024345	0.833206	0.319129	-2.94874	5.01e-09	2.57968	4.97e-09	-0.786043	0.620086
GRMZM2G024466	-1.24858	0.168735	1.01315	0.567093	-2.24086	0.00524292	-0.249211	0.979968	AT5G20320.1	ATDCL4,DCL4	dicer-like 4
GRMZM2G024571	-1.57016	8.92e-17	0.108197	0.841118	-1.94829	6.74e-21	-0.23474	0.976345	AT3G63500.2		Protein of unknown function (DUF1423)
GRMZM2G024612	-0.446758	0.175629	1.16867	0.0155096	-1.85073	2.83e-07	-0.230122	0.976345	AT4G31570.1
GRMZM2G024622	-3.37203	0.00367318	-0.580385	0.774707	-1.76875	0.0460106	0.00108956	0.998153	AT1G54920.2
GRMZM2G024718	-1.19264	0.00120685	-0.0286822	0.977182	-1.28663	0.0008897	-0.112013	0.9929	AT2G32120.2	HSP70T-2	heat-shock protein 70T-2
GRMZM2G024838	1.45707	2.07e-09	0.0402421	0.928792	1.20488	7.46e-06	-0.133045	0.976345	AT5G13510.1		Ribosomal protein L10 family protein
GRMZM2G024882	-0.363081	0.395637	0.35865	0.676458	-1.25614	0.00202394	-0.482657	0.737786	AT3G46960.1		RNA helicase, ATP-dependent, SK12/DOB1 protein
GRMZM2G025105	-0.916162	0.611802	-2.04651	0.0656313	1.68048	0.0484331	0.269016	0.976345	AT5G06860.1	ATPGIP1,PGIP1	polygalacturonase inhibiting protein 1
GRMZM2G025109	2.33916	4.02e-23	0.368919	0.302338	1.18174	0.000329662	-0.682238	0.00375955	AT2G16050.1		Cysteine/Histidine-rich C1 domain family protein
GRMZM2G025340	-2.00362	8.29e-05	-1.39036	0.0524258	-0.723786	0.187102	-0.108797	0.996312	AT5G61460.1	ATRAD18,MIM,SMC6B	P-loop containing nucleoside triphosphate hydrolases superfamily protein
GRMZM2G025459	1.83457	1.48e-17	-1.8301	4.23e-17	2.06329	1.87e-22	-1.48651	4.55e-12	AT5G21170.1	AKINBETA1	5\'-AMP-activated protein kinase beta-2 subunit protein
GRMZM2G025832	-1.02385	2.87e-45	-1.59592	2.04e-75	1.13085	1.31e-49	0.608212	1.23e-12	AT5G07990.1	CYP75B1,D501,TT7	Cytochrome P450 superfamily protein
GRMZM2G025833	0.615784	8.01e-13	-0.365683	0.0134043	-0.511948	1.51e-05	-1.43687	3.65e-54	AT3G23920.1	BAM1,BMY7,TR-BAMY	beta-amylase 1
GRMZM2G025860	0.458445	0.115829	1.58745	3.31e-06	-1.30543	0.000154651	-0.15253	0.976345	AT3G28345.1		ABC transporter family protein
GRMZM2G026085	1.45166	1.39e-07	0.240868	0.525897	1.27527	2.1e-05	0.144091	0.976345	AT2G31410.1
GRMZM2G026147	2.93176	6.15e-34	0.887538	0.00148582	1.2942	0.000479714	-0.626464	0.00422461	AT3G45970.1	ATEXLA1,ATEXPL1,ATHEXP BETA 2.1,EXLA1,EXPL1	expansin-like A1
GRMZM2G026176	-0.419468	0.542126	1.31365	0.075305	-1.39685	0.0241741	0.236836	0.976345	AT5G26770.2
GRMZM2G026218	-0.310804	0.0757853	0.843809	4.21e-05	-1.00277	8.86e-08	0.191019	0.821873	AT5G47820.1	FRA1	P-loop containing nucleoside triphosphate hydrolases superfamily protein
GRMZM2G026442	-0.418116	0.252456	0.376621	0.558719	-1.02077	0.00645305	-0.193669	0.976345	AT2G15900.1		Phox-associated domain;Phox-like;Sorting nexin, C-terminal
GRMZM2G026804	0.629014	0.00702057	-1.68997	7.59e-11	0.688508	0.00470913	-1.51995	1.67e-09	AT1G02460.1		Pectin lyase-like superfamily protein
GRMZM2G026911	-3.56312	1.16e-07	-2.39922	0.000470395	-0.324925	0.692179	0.402325	0.976345	AT2G39710.1		Eukaryotic aspartyl protease family protein
GRMZM2G026930	-0.806877	0.0608132	0.433465	0.402438	-0.149535	0.823434	1.058	0.0123035	AT5G42800.1	DFR,M318,TT3	dihydroflavonol 4-reductase
GRMZM2G026980	-0.457287	6.48e-05	-1.55155	4.73e-46	1.0937	1.12e-28	0.0519688	0.979639	AT4G25810.1	XTH23,XTR6	xyloglucan endotransglycosylase 6
GRMZM2G027198	1.61708	3.12e-11	-0.0682686	0.902451	0.432859	0.352812	-1.15296	1.2e-06	AT2G32300.1	UCC1	uclacyanin 1
GRMZM2G027333	-1.05334	0.00022482	0.195415	0.773808	-1.11103	0.000279054	0.152256	0.976345	AT3G13810.1	AtIDD11,IDD11	indeterminate(ID)-domain 11
GRMZM2G027665	-2.54905	1.65e-06	-1.77382	0.0702906	-1.55576	0.00157709	-0.567816	0.957681	AT1G03370.1		C2 calcium/lipid-binding and GRAM domain containing protein
GRMZM2G027860	-0.549649	0.0443679	1.13304	0.000643718	-1.45137	3.56e-07	0.244554	0.957637
GRMZM2G027932	-0.879715	5.35e-08	0.356759	0.186104	-1.06374	2.81e-09	0.209764	0.862008	AT1G27430.1		GYF domain-containing protein
GRMZM2G027958	1.23561	5.6e-14	-0.889164	1.23e-07	1.47128	2.05e-17	-0.58258	0.000518336	AT2G31880.1	EVR,SOBIR1	Leucine-rich repeat protein kinase family protein
GRMZM2G028132	-0.342038	0.638486	1.83845	0.0193914	-1.92641	0.00252516	0.0918105	0.996312	AT3G57660.1	NRPA1	nuclear RNA polymerase A1
GRMZM2G028286	1.93549	2.13e-29	0.374322	0.0879461	1.11983	3.91e-07	-0.368319	0.0750407	AT4G07960.1	ATCSLC12,CSLC12	Cellulose-synthase-like C12
GRMZM2G028307	-0.207036	0.782868	0.35163	0.789004	-1.39414	0.0457902	-0.75756	0.613511	AT3G26380.1		Melibiase family protein
GRMZM2G028393	0.509794	9.48e-10	-1.38775	1.38e-42	0.738073	6.09e-15	-1.10274	2.6e-35	AT2G38870.1		Serine protease inhibitor, potato inhibitor I-type family protein
GRMZM2G028413	1.55727	4.28e-07	2.10485	7.13e-18	0.616572	0.214876	1.22229	1.86e-09	AT4G26790.2		GDSL-like Lipase/Acylhydrolase superfamily protein
GRMZM2G028535	0.348576	0.174659	-1.32626	3.41e-05	-0.0688176	0.881373	-1.63702	4.47e-10	AT3G55610.1	P5CS2	delta 1-pyrroline-5-carboxylate synthase 2
GRMZM2G029027	-0.393072	0.25415	0.50746	0.332182	-1.17924	0.000432686	-0.245219	0.976345	AT4G26300.1	emb1027	Arginyl-tRNA synthetase, class Ic
GRMZM2G029079	7.90428	1.16e-18	2.21951	3.34e-14	4.50642	6.21e-11	0.162774	0.976345	AT3G44110.1	ATJ,ATJ3	DNAJ homologue 3
GRMZM2G029243	3.65061	2.43e-40	-0.102144	0.899764	0.896069	0.12219	-2.6255	5.29e-27	AT3G45940.1		Glycosyl hydrolases family 31 protein
GRMZM2G029537	-0.558543	0.221913	2.73133	3.27e-05	-2.73959	1.57e-08	0.292877	0.976345
GRMZM2G029547	-0.0426455	0.91744	-1.8023	1.84e-14	1.55082	1.14e-12	-0.135016	0.976345	AT5G14700.1		NAD(P)-binding Rossmann-fold superfamily protein
GRMZM2G029833	5.2044	2.83e-08	0.942913	0.16422	3.0233	8.96e-05	0.0213728	0.998153
GRMZM2G029879	1.90981	6.54e-11	1.07343	0.000221675	1.02674	0.0125141	0.287042	0.691984	AT2G44740.1	CYCP4;1	cyclin p4;1
GRMZM2G029912	2.00384	2.11e-13	0.956229	0.000203786	1.25954	0.000251973	0.302526	0.579108	AT5G57800.1	CER3,FLP1,WAX2,YRE	Fatty acid hydroxylase superfamily
GRMZM2G030099	3.34044	2.68e-09	1.52748	0.13279	-0.14837	0.929644	-1.63377	0.000627792	AT4G30850.1	HHP2	heptahelical transmembrane protein2
GRMZM2G030118	0.0316461	0.982917	-4.75348	1.7e-07	3.97313	9.06e-09	0.00108956	0.998153	AT1G14290.1	SBH2	sphingoid base hydroxylase 2
GRMZM2G030216	1.90031	1.81e-13	-0.0378789	0.957455	0.672261	0.127845	-1.14548	8.58e-06	AT3G30340.1		nodulin MtN21 /EamA-like transporter family protein
GRMZM2G030293	1.33388	4.17e-13	0.143023	0.676925	1.01694	8.18e-06	-0.106204	0.976345	AT5G03850.1		Nucleic acid-binding, OB-fold-like protein
GRMZM2G030422	-0.71326	7.24e-12	0.218219	0.327299	-1.1067	1.63e-16	-0.130716	0.909658	AT1G80490.2	TPR1	TOPLESS-related 1
GRMZM2G030436	1.48543	1.93e-05	-0.498365	0.429822	0.525642	0.389264	-1.29841	0.000326361	AT5G48930.1	HCT	hydroxycinnamoyl-CoA shikimate/quinate hydroxycinnamoyl transferase
GRMZM2G030529	-1.33633	2.99e-06	0.560153	0.33811	-1.72615	2.34e-07	0.15416	0.976345	AT4G16310.1	LDL3	LSD1-like 3
GRMZM2G030688	4.51568	4.25e-28	1.6499	4.96e-07	2.23444	0.000103533	-0.267719	0.83981	AT3G07350.1		Protein of unknown function (DUF506)
GRMZM2G030695	0.88437	0.0808334	-0.351382	0.60263	1.16794	0.0100333	0.032739	0.998153
GRMZM2G030839	1.24963	1.31e-05	2.05287	7.16e-08	-1.02564	0.0403801	-0.211211	0.976345	AT1G31910.1		GHMP kinase family protein
GRMZM2G031053	0.329751	0.359706	1.19117	0.00142072	-1.02001	0.0088363	-0.134429	0.976345	AT5G46070.1		Guanylate-binding family protein
GRMZM2G031062	3.87219	2.2e-16	1.77842	0.00760138	0.540769	0.696122	-1.16755	0.00191727	AT2G32030.1		Acyl-CoA N-acyltransferases (NAT) superfamily protein
GRMZM2G031065	0.410505	0.000259143	-0.494795	7.7e-05	1.00636	3.62e-19	0.154772	0.614998	AT1G47480.1		alpha/beta-Hydrolases superfamily protein
GRMZM2G031138	0.250451	0.523008	-1.74279	4.5e-15	1.79006	3.26e-17	-0.127923	0.976345	AT3G02100.1		UDP-Glycosyltransferase superfamily protein
GRMZM2G031311	-2.80375	1.68e-32	-2.04673	4.17e-19	0.0548263	0.864926	0.787829	0.128278	AT1G78570.1	ATRHM1,RHM1,ROL1	rhamnose biosynthesis 1
GRMZM2G031329	-2.04261	0.0011407	-1.72189	1.6e-05	1.2814	0.000531298	1.32833	0.0660102	AT4G20780.1	CML42	calmodulin like 42
GRMZM2G031354	-0.574573	2.66e-23	-1.05686	1.62e-30	1.05315	8.06e-37	0.622489	1.99e-23	AT3G22142.1		Bifunctional inhibitor/lipid-transfer protein/seed storage 2S albumin superfamily protein
GRMZM2G031370	-2.00789	7.19e-05	-0.878663	0.296541	-1.02829	0.0370573	0.0480315	0.998153	AT4G29950.1		Ypt/Rab-GAP domain of gyp1p superfamily protein
GRMZM2G031432	3.66114	1.2e-39	1.70765	1.21e-06	0.742456	0.258072	-1.04395	1.88e-06	AT1G78440.1	ATGA2OX1,GA2OX1	Arabidopsis thaliana gibberellin 2-oxidase 1
GRMZM2G031580	2.21716	1.02e-10	0.439457	0.490942	0.553865	0.434568	-1.06807	0.00138651	AT5G56550.1	ATOXS3,OXS3	oxidative stress 3
GRMZM2G031628	6.88849	2.27e-21	0.747368	0.127217	4.01872	9.1e-10	-1.11714	6.96e-05	AT4G21760.1	BGLU47	beta-glucosidase 47
GRMZM2G031660	2.43223	5.93e-106	0.182553	0.382612	1.13255	8.87e-13	-1.04983	1.28e-24	AT1G61820.1	BGLU46	beta glucosidase 46
GRMZM2G031917	-4.57405	1.09e-20	-3.49835	2.22e-08	-1.19216	0.0001504	-0.102563	0.997392
GRMZM2G031941	-0.185263	0.639422	-1.32816	2.66e-08	1.15111	4.18e-07	0.0681369	0.9929	AT4G20820.1		FAD-binding Berberine family protein
GRMZM2G032042	-5.35119	6.71e-07	-3.9446	0.00042785	-0.899441	0.217739	NA	NA	AT2G17180.1		C2H2-like zinc finger protein
GRMZM2G032218	0.346283	0.00047805	2.10285	1.86e-54	-1.69106	7.36e-35	0.107954	0.865955	AT3G60160.1	ATMRP9,MRP9	multidrug resistance-associated protein 9
GRMZM2G032276	0.781339	0.00358981	-1.6355	2.14e-11	1.61077	2.2e-12	-0.708243	0.0325368	AT5G02890.1		HXXXD-type acyl-transferase family protein
GRMZM2G032807	-0.683976	3.14e-07	0.443164	0.00246264	-0.10219	0.696431	1.06585	2.88e-17	AT5G48290.1		Heavy metal transport/detoxification superfamily protein
GRMZM2G032977	3.06133	1.71e-30	2.40653	2.24e-15	0.218844	0.818376	-0.34193	0.358274	AT1G68290.1	ENDO 2	endonuclease 2
GRMZM2G033098	1.47087	2.4e-25	-0.511207	0.00848602	1.01972	4.21e-09	-0.891971	1.32e-09	AT5G42650.1	AOS,CYP74A,DDE2	allene oxide synthase
GRMZM2G033135	-0.101616	0.829307	1.07655	0.0752673	-1.72799	7.52e-05	-0.534125	0.539416	AT1G50030.1	TOR	target of rapamycin
GRMZM2G033348	-0.787309	0.134581	-0.0338515	0.977182	-1.13082	0.0353644	-0.344881	0.976345	AT5G24740.1		Protein of unknown function (DUF1162)
GRMZM2G033359	2.86084	0.0395795	-0.346906	0.784927	0.173652	0.812803	-0.974979	0.330719	AT4G37390.1	AUR3,BRU6,GH3-2,GH3.2,YDK1	Auxin-responsive GH3 family protein
GRMZM2G033478	-0.856793	8.4e-13	0.695944	0.000268947	-1.56442	3.45e-25	0.0276048	0.996312	AT4G17330.1	ATG2484-1,G2484-1	G2484-1 protein
GRMZM2G033612	-2.2956	0.00174145	-0.529187	0.784927	-2.1086	0.00214264	-0.37291	0.976345	AT3G13960.1	AtGRF5,GRF5	growth-regulating factor 5
GRMZM2G033671	-0.302661	0.601428	0.899538	0.196654	-1.29861	0.013235	-0.113186	0.9929	AT4G20310.2		Peptidase M50 family protein
GRMZM2G033767	1.06988	0.347962	-0.684036	0.477991	1.87868	0.0086858	0.337134	0.976345	AT4G01950.1	ATGPAT3,GPAT3	glycerol-3-phosphate acyltransferase 3
GRMZM2G033787	4.71977	4.08e-92	-0.0956215	0.686498	5.05236	1.23e-112	0.370232	0.0136232	AT2G32150.1		Haloacid dehalogenase-like hydrolase (HAD) superfamily protein
GRMZM2G033855	-0.00992296	0.982917	-0.858316	0.00275559	1.26547	1.93e-06	0.462924	0.51593	AT4G40070.1		RING/U-box superfamily protein
GRMZM2G033876	-1.07516	6.71e-18	0.206036	0.404226	-1.11953	2.53e-16	0.203423	0.708286	AT3G48050.1		BAH domain ;TFIIS helical bundle-like domain
GRMZM2G033931	-0.71932	0.0159368	0.733637	0.124014	-1.50573	3.62e-06	-0.0386133	0.998153	AT2G22560.1		Kinase interacting (KIP1-like) family protein
GRMZM2G034025	-0.819864	0.00353895	0.771533	0.0928415	-1.62744	1.69e-07	-0.0234447	0.998153	AT5G24350.1
GRMZM2G034152	1.50432	1.84e-142	-0.579938	5.73e-12	1.0652	1.11e-42	-0.964181	1.09e-56	AT5G13700.1	APAO,ATPAO1,PAO1	polyamine oxidase 1
GRMZM2G034197	0.256055	0.778293	-0.654808	0.351384	1.30698	0.0244781	0.453592	0.97272	AT3G61680.1		alpha/beta-Hydrolases superfamily protein
GRMZM2G034362	-0.371699	0.171758	0.884157	0.0124844	-1.36035	1.28e-06	-0.0761439	0.9929	AT1G04160.1	ATXIB,XI-8,XI-B,XIB	myosin XI B
GRMZM2G034508	0.635654	0.297121	-0.0250861	0.977182	1.08211	0.0336673	0.489513	0.738679	AT1G52140.1
GRMZM2G034651	-5.13107	3.12e-06	-3.20117	0.00193545	-0.52966	0.591251	0.174753	0.976345	AT1G54590.1
GRMZM2G034724	2.28074	5.48e-07	1.28017	0.000740651	1.50948	0.0057121	0.668167	0.134861	AT1G07750.1		RmlC-like cupins superfamily protein
GRMZM2G034868	-1.00043	0.00682895	0.129849	0.879898	-1.22299	0.00308261	-0.0898427	0.995155	AT4G15090.1	FAR1	FRS (FAR1 Related Sequences) transcription factor family
GRMZM2G034917	0.341639	0.309723	-0.68576	0.00227695	1.43421	3.55e-11	0.459399	0.26112	AT1G49640.1		alpha/beta-Hydrolases superfamily protein
GRMZM2G035068	-0.405866	0.471135	0.958374	0.136904	-1.27617	0.0131962	0.0591896	0.998153	AT1G35530.2		DEAD/DEAH box RNA helicase family protein
GRMZM2G035222	-0.269837	0.0409204	-1.85108	3.06e-49	1.28434	2.8e-33	-0.240705	0.412836	AT1G23390.1		Kelch repeat-containing F-box family protein
GRMZM2G035395	-1.06156	1.11e-05	-0.235055	0.719012	-1.15481	1.46e-05	-0.286629	0.976345	AT3G06670.2		binding
GRMZM2G035557	1.71734	1.64e-106	-0.311434	0.0191978	1.75148	8.56e-57	-0.216959	0.0327771	AT2G44310.1		Calcium-binding EF-hand family protein
GRMZM2G035726	9.15643	1.18e-52	4.03083	6.71e-17	4.27755	4.86e-12	0.117352	0.799769	AT5G43060.1		Granulin repeat cysteine protease family protein
GRMZM2G035805	0.797232	0.00142583	-0.269675	0.414754	1.04234	2.87e-05	0.0423917	0.996312	AT3G55515.1	DVL8,RTFL7	ROTUNDIFOLIA like 7
GRMZM2G035821	0.551207	3.87e-07	-0.318642	0.0129395	1.04269	9.78e-22	0.226527	0.170393	AT3G12920.1		SBP (S-ribonuclease binding protein) family protein
GRMZM2G035944	0.71809	0.00390799	-0.14652	0.685588	1.15131	4.42e-07	0.345426	0.410345	AT5G60970.1	TCP5	TEOSINTE BRANCHED 1, cycloidea and PCF transcription factor 5
GRMZM2G035994	0.902608	0.00541783	-0.157927	0.753059	1.32724	1.72e-05	0.340316	0.689859	AT4G29720.1	ATPAO5,PAO5	polyamine oxidase 5
GRMZM2G035999	-0.763821	0.0639084	-0.0664437	0.951457	-1.20696	0.00563054	-0.461047	0.87932	AT4G10180.1	ATDET1,DET1,FUS2	light-mediated development protein 1 / deetiolated1 (DET1)
GRMZM2G036113	-0.287824	0.656818	0.378719	0.744644	-1.3075	0.0218688	-0.597746	0.707555	AT3G56960.1	PIP5K4	phosphatidyl inositol monophosphate 5 kinase 4
GRMZM2G036134	1.20247	6.46e-08	0.455633	0.0713148	1.06726	2.87e-05	0.385913	0.182549	AT3G54400.1		Eukaryotic aspartyl protease family protein
GRMZM2G036203	-7.0006	2.86e-31	-4.97851	3.72e-37	-0.204859	0.503628	0.919718	0.527022	AT3G48350.1		Cysteine proteinases superfamily protein
GRMZM2G036288	3.71728	4.25e-05	-0.957952	0.424101	2.16254	0.0090565	-1.28109	0.113629	AT5G20900.1	JAZ12,TIFY3B	jasmonate-zim-domain protein 12
GRMZM2G036351	2.10107	9.43e-56	-1.20943	4.53e-18	2.44753	6.8e-72	-0.790664	4.02e-09	AT1G74950.1	JAZ2,TIFY10B	TIFY domain/Divergent CCT motif family protein
GRMZM2G036448	3.32886	9.19e-93	-0.101622	0.784927	1.57455	1.4e-10	-1.75299	1e-39	AT3G56200.1		Transmembrane amino acid transporter family protein
GRMZM2G036525	-2.71285	3.49e-07	-1.42456	0.102251	-1.29185	0.00783627	-0.0728121	0.998153	AT4G37210.1		Tetratricopeptide repeat (TPR)-like superfamily protein
GRMZM2G036783	-1.07916	0.494802	-4.60869	9.62e-06	2.85208	0.000109392	NA	NA	AT4G30550.1		Class I glutamine amidotransferase-like superfamily protein
GRMZM2G036921	1.00997	1.93e-76	-0.238026	0.0469113	1.13818	6.48e-35	-0.0543983	0.957832	AT3G52960.1		Thioredoxin superfamily protein
GRMZM2G036980	3.18063	8e-19	1.92155	0.000297765	-0.0546372	0.968672	-1.16712	0.000164761
GRMZM2G037048	-1.69344	9.91e-13	-1.63059	1.14e-11	0.298695	0.258729	0.385089	0.764735	AT1G33490.1
GRMZM2G037152	0.823467	6.51e-10	-0.459015	0.00617698	1.24057	8.66e-19	0.0163993	0.998153	AT3G06470.1		GNS1/SUR4 membrane protein family
GRMZM2G037164	2.24376	7.41e-10	0.0978589	0.85507	2.03102	1.86e-07	0.0343544	0.998153	AT5G11760.1
GRMZM2G037209	0.518043	0.0123024	-0.964625	3.88e-08	1.28999	5.84e-14	-0.130392	0.976345
GRMZM2G037335	-1.47143	0.00531919	0.0997255	0.926968	-1.20668	0.0178134	0.27635	0.976345	AT5G44240.1	ALA2	aminophospholipid ATPase 2
GRMZM2G037413	-0.672281	0.73223	0.584868	0.693401	-4.61441	8.96e-12	-0.0823022	0.9929	AT4G18780.1	ATCESA8,CESA8,IRX1,LEW2	cellulose synthase family protein
GRMZM2G037452	1.03732	6.9e-21	-1.14703	9.19e-16	0.545774	7.74e-05	-1.57281	4.65e-41	AT5G04080.1
GRMZM2G037574	2.44817	0.000158659	-1.10703	0.011258	3.30042	5.33e-12	0.0223204	0.998153	AT5G57520.1	ATZFP2,ZFP2	zinc finger protein 2
GRMZM2G037627	1.25731	0.000265976	0.353875	0.418938	1.0903	0.00455836	0.269165	0.927792	AT1G72220.1		RING/U-box superfamily protein
GRMZM2G038003	1.93899	9.97e-18	1.04917	8.37e-07	1.02847	0.000592213	0.213855	0.781625	AT1G48330.1
GRMZM2G038013	1.18455	7.14e-82	0.106978	0.47431	1.30155	3.53e-48	0.279125	5.53e-05	AT1G79850.1	CS17,PRPS17,RPS17	ribosomal protein S17
GRMZM2G038028	-5.73876	1.47e-18	-5.47044	9.02e-11	-1.02971	0.00208751	-0.224125	0.976345	AT3G57290.1	ATEIF3E-1,ATINT6,EIF3E,INT-6,INT6,TIF3E1	eukaryotic translation initiation factor 3E
GRMZM2G038050	-0.910579	0.0687311	0.496339	0.596735	-1.19822	0.0236006	0.157848	0.991738	AT3G14980.1		Acyl-CoA N-acyltransferase with RING/FYVE/PHD-type zinc finger protein
GRMZM2G038281	2.40687	5.35e-14	0.955901	0.00745302	1.07064	0.025251	-0.247357	0.932022	AT5G63810.1	BGAL10	beta-galactosidase 10
GRMZM2G038449	-1.33707	0.271019	0.950427	0.609648	-1.79667	0.0486047	-0.0632721	0.998153	AT3G46710.1		NB-ARC domain-containing disease resistance protein
GRMZM2G039106	-0.487711	0.252456	0.989384	0.0421796	-1.21756	0.00272765	0.249004	0.976345	AT5G57610.1		Protein kinase superfamily protein with octicosapeptide/Phox/Bem1p domain
GRMZM2G039362	1.68298	0.000229775	0.140077	0.837882	1.25101	0.0169154	-0.138703	0.982685	AT5G39380.1		Plant calmodulin-binding protein-related
GRMZM2G039443	NA	NA	-4.75272	3.65e-06	3.70986	6.2e-07	NA	NA
GRMZM2G039600	-0.0989746	0.832669	1.01	0.057561	-1.36673	0.00126066	-0.242164	0.976345	AT4G00930.1	CIP4.1	COP1-interacting protein 4.1
GRMZM2G039639	1.58472	2.55e-28	-0.5748	0.000118928	1.53297	1.2e-23	-0.560193	7.66e-05	AT4G11650.1	ATOSM34,OSM34	osmotin 34
GRMZM2G039671	-0.298279	0.669816	0.828944	0.399519	-1.40585	0.0225564	-0.294618	0.976345	AT3G55160.1
GRMZM2G039919	0.754708	0.43299	2.90376	4.98e-06	-0.51962	0.718488	1.35244	0.0132203	AT1G14720.1	ATXTH28,EXGT-A2,XTH28,XTR2	xyloglucan endotransglucosylase/hydrolase 28
GRMZM2G039961	0.919801	0.00482012	-0.667848	0.0625544	1.11319	0.000423265	-0.378837	0.724588
GRMZM2G040115	2.20993	2.55e-10	0.598526	0.124923	1.44733	0.000765509	-0.0294299	0.998153	AT3G19850.1		Phototropic-responsive NPH3 family protein
GRMZM2G040296	-1.90689	5.8e-31	0.0724594	0.86594	-1.60795	3.65e-19	0.391068	0.41318	AT1G34260.1	FAB1D	FORMS APLOID AND BINUCLEATE CELLS 1A
GRMZM2G040389	0.24192	0.810662	-1.7163	0.0131517	1.28873	0.0409738	-0.388529	0.976345	AT4G31360.1		selenium binding
GRMZM2G040481	4.58944	5.64e-14	0.894116	0.0381024	3.2916	4.55e-08	0.167891	0.976345	AT5G65100.1		Ethylene insensitive 3 family protein
GRMZM2G040508	-1.06992	0.00039551	0.545814	0.353605	-1.73012	6.77e-08	-0.101073	0.9929	AT3G47570.1		Leucine-rich repeat protein kinase family protein
GRMZM2G040638	3.02592	0.000651177	3.975	1.38e-06	-0.112716	0.941518	0.791762	0.372849	AT1G05260.1	RCI3,RCI3A	Peroxidase superfamily protein
GRMZM2G040728	1.43359	3.84e-30	0.0581215	0.786997	1.56636	3.88e-32	0.249244	0.12131	AT3G56630.1	CYP94D2	cytochrome P450, family 94, subfamily D, polypeptide 2
GRMZM2G040762	-1.78424	1.76e-29	-0.138779	0.773486	-1.38306	9.53e-14	0.28412	0.776583	AT1G01040.1	ASU1,ATDCL1,CAF,DCL1,EMB60,EMB76,SIN1,SUS1	dicer-like 1
GRMZM2G041163	0.876232	0.146311	-0.082679	0.917159	1.18832	0.0273118	0.328199	0.976345
GRMZM2G041175	2.42145	1.28e-188	0.546393	1.52e-05	1.00183	1.93e-15	-0.811621	1.08e-23	AT2G23810.1	TET8	tetraspanin8
GRMZM2G041238	1.51593	1.05e-42	0.588186	9.8e-07	1.09876	1.57e-16	0.227821	0.103473	AT3G49910.1		Translation protein SH3-like family protein
GRMZM2G041258	0.98001	2.46e-25	0.0916486	0.659524	1.08876	7.04e-21	0.255892	0.0335206	AT1G09310.1		Protein of unknown function, DUF538
GRMZM2G041424	-1.14657	6.37e-06	-3.43678	8.21e-44	1.05053	1.14e-08	-1.09181	0.0117548
GRMZM2G041463	-2.55024	0.00135686	-0.174382	0.920033	-1.65254	0.0220092	0.244059	0.981383	AT5G58380.1	CIPK10,PKS2,SIP1,SNRK3.8	SOS3-interacting protein 1
GRMZM2G041493	-4.71827	1.45e-06	-4.87188	1.54e-06	-0.113242	0.910516	-0.0895404	0.976345
GRMZM2G041699	2.89431	6.73e-09	0.46109	0.784927	-0.39696	0.807012	-2.47042	6.34e-08	AT1G22360.1	AtUGT85A2,UGT85A2	UDP-glucosyl transferase 85A2
GRMZM2G041770	-1.48145	1.79e-06	-0.511583	0.377044	-1.01088	0.00176128	-0.0239694	0.998153	AT5G16720.1		Protein of unknown function, DUF593
GRMZM2G041774	4.12923	4.94e-12	0.959919	0.0818069	2.30414	0.000912538	-0.290041	0.976345	AT4G26890.1	MAPKKK16	mitogen-activated protein kinase kinase kinase 16
GRMZM2G041961	-0.186111	0.578262	-1.73738	7.11e-17	1.15317	2.25e-09	-0.326404	0.732648	AT4G16260.1		Glycosyl hydrolase superfamily protein
GRMZM2G042008	1.97756	5.45e-10	0.432584	0.234587	1.53757	1.92e-05	0.100361	0.979968	AT1G01300.1		Eukaryotic aspartyl protease family protein
GRMZM2G042074	-1.41231	3.13e-49	-0.36472	0.0454084	-1.11286	1.13e-19	-0.0224166	0.997392	AT1G02890.1		AAA-type ATPase family protein
GRMZM2G042231	-0.865637	0.00461263	0.47706	0.388814	-1.28134	7.16e-05	0.0753884	0.994758	AT1G32750.1	GTD1,HAC13,HAF01,HAF1,TAF1	HAC13 protein (HAC13)
GRMZM2G042323	-1.27412	6.72e-14	0.226631	0.537735	-1.3195	7.61e-13	0.212558	0.933433
GRMZM2G042364	4.31691	5.81e-19	4.05582	1.53e-32	1.05752	0.269527	1.1484	1.62e-07	AT5G07050.1		nodulin MtN21 /EamA-like transporter family protein
GRMZM2G042438	0.337273	0.840668	-4.04642	0.00025691	2.70443	0.000765041	-0.172327	0.976345
GRMZM2G042516	2.10784	1.88e-176	1.00475	4.46e-22	1.08102	1.03e-21	0.035895	0.976345	AT1G35420.2		alpha/beta-Hydrolases superfamily protein
GRMZM2G042756	6.41427	3.85e-14	2.62729	8.84e-05	1.38846	0.155464	-1.02021	0.0167504	AT4G25470.1	ATCBF2,CBF2,DREB1C,FTQ4	C-repeat/DRE binding factor 2
GRMZM2G042855	-0.991754	0.0568042	0.775712	0.373579	-1.51565	0.00476828	0.170373	0.988838	AT1G27850.1
GRMZM2G042865	0.207735	0.626602	-0.252707	0.498119	1.16817	1.29e-05	0.75265	0.0154773	AT2G36800.1	DOGT1,UGT73C5	don-glucosyltransferase 1
GRMZM2G042867	4.03362	0.00101502	1.46065	0.101207	1.88697	0.0337002	0.773574	0.595177	AT1G56020.1
GRMZM2G042889	-0.86438	0.000647309	0.275528	0.619461	-1.3635	2.37e-07	-0.188356	0.976345	AT3G19190.1	ATATG2,ATG2	autophagy 2
GRMZM2G042895	3.4705	1.14e-247	-1.1998	9.6e-22	2.40601	3.49e-73	-2.18838	7.36e-129	AT5G57150.1		basic helix-loop-helix (bHLH) DNA-binding superfamily protein
GRMZM2G043183	-1.30626	0.0172256	0.373007	0.763423	-1.45162	0.00916093	0.135691	0.9929
GRMZM2G043238	-0.799461	0.0215827	0.769072	0.183767	-1.5509	4.32e-05	0.0130525	0.998153	AT3G05040.1	HST,HST1	ARM repeat superfamily protein
GRMZM2G043250	-1.31332	0.000163776	-0.286436	0.724167	-1.08272	0.00310255	-0.0433531	0.998153	AT4G38180.1	FRS5	FAR1-related sequence 5
GRMZM2G043295	0.0580475	0.787942	-0.675131	2.06e-06	1.05573	2.76e-15	0.373085	0.0748817	AT3G16520.3	UGT88A1	UDP-glucosyl transferase 88A1
GRMZM2G043336	-1.74336	0.259584	-5.14316	1.87e-07	2.91718	1.18e-05	NA	NA
GRMZM2G043348	-0.182747	0.254584	0.965704	8e-09	-1.20896	7.76e-16	-0.0160382	0.998153	AT5G57180.2	CIA2	chloroplast import apparatus 2
GRMZM2G043695	2.27836	1.92e-05	0.805869	0.0350638	2.28047	3.56e-06	0.978205	0.00983915	AT3G16520.3	UGT88A1	UDP-glucosyl transferase 88A1
GRMZM2G043932	2.41094	2.71e-18	1.07493	3.63e-05	1.30479	0.000503009	0.0763115	0.987531	AT1G01490.2		Heavy metal transport/detoxification superfamily protein
GRMZM2G044044	-0.636527	9.94e-05	0.623722	0.00848917	-1.17596	6.22e-10	0.120919	0.976345	AT5G55040.1		DNA-binding bromodomain-containing protein
GRMZM2G044104	3.56467	2.79e-26	1.82408	3.1e-12	2.00921	1.1e-05	0.464921	0.107261	AT5G42510.1		Disease resistance-responsive (dirigent-like protein) family protein
GRMZM2G044128	1.97232	9.32e-07	0.621441	0.184711	1.19686	0.0190889	-0.0142046	0.998153	AT3G57150.1	AtCBF5,AtNAP57,CBF5,NAP57	homologue of NAP57
GRMZM2G044143	-0.501125	0.112738	0.594093	0.24652	-1.30449	0.000104736	-0.184536	0.976345	AT2G45540.1		WD-40 repeat family protein / beige-related
GRMZM2G044180	-0.626477	0.0594841	0.379392	0.566421	-1.25363	0.000352249	-0.219119	0.976345	AT5G11850.1		Protein kinase superfamily protein
GRMZM2G044460	0.75833	2.22e-06	0.582084	5.46e-05	1.04612	4.91e-11	0.920721	5.72e-13	AT3G27210.1
GRMZM2G044627	8.66951	1.33e-38	2.60698	6.48e-72	6.00667	8.81e-29	0.769244	1.9e-12	AT1G05510.1		Protein of unknown function (DUF1264)
GRMZM2G044736	3.71293	0.00346529	-1.19779	0.394305	2.14878	0.0132344	-0.772333	0.73313	AT2G45260.1		Plant protein of unknown function (DUF641)
GRMZM2G044740	0.413494	0.740523	-1.60214	0.261016	1.823	0.0415678	0.184841	0.976345	AT5G40870.1	ATUK/UPRT1,UK/UPRT1,UKL1	uridine kinase/uracil phosphoribosyltransferase 1
GRMZM2G044744	-0.881429	2.34e-11	0.0660245	0.832683	-1.03827	1.27e-11	-0.0477298	0.9929	AT4G18240.1	ATSS4,SS4,SSIV	starch synthase 4
GRMZM2G044771	1.78296	0.0109937	0.0929862	0.925538	1.47195	0.0358921	0.0382658	0.998153	AT5G19151.1
GRMZM2G044864	-1.24848	0.0324562	0.229988	0.849465	-1.38041	0.0198735	0.0190901	0.998153	AT5G32450.1		RNA binding (RRM/RBD/RNP motifs) family protein
GRMZM2G044902	-0.442023	0.0327179	-1.31434	1.26e-13	0.808774	1.33e-07	-0.00974429	0.998153	AT5G67420.1	ASL39,LBD37	LOB domain-containing protein 37
GRMZM2G044908	-2.25004	7.88e-10	-0.834843	0.198075	-1.30299	0.000204716	0.0802241	0.997392	AT5G63830.1		HIT-type Zinc finger family protein
GRMZM2G045154	1.24196	4.57e-54	-0.0622347	0.717637	1.29415	1.06e-45	0.0442826	0.976345	AT1G31920.1		Tetratricopeptide repeat (TPR)-like superfamily protein
GRMZM2G045215	-0.356703	0.773668	-1.81328	0.0198772	1.43882	0.0378799	0.109429	0.996862	AT5G45670.1		GDSL-like Lipase/Acylhydrolase superfamily protein
GRMZM2G045467	-0.345082	0.669403	0.75878	0.579097	-1.59691	0.025565	-0.511134	0.944511	AT2G38650.2	GAUT7,LGT7	galacturonosyltransferase 7
GRMZM2G045638	2.18101	1.3e-112	0.193258	0.218146	1.13584	7.86e-19	-0.790774	8.62e-19
GRMZM2G045678	-0.732633	0.505744	-1.78817	0.00368392	1.53493	0.00650588	0.437184	0.976345	AT5G39660.1	CDF2	cycling DOF factor 2
GRMZM2G045720	0.272626	0.296964	-0.208449	0.689431	-0.595122	0.042311	-1.00526	8.37e-05	AT3G26618.1	ERF1-3	eukaryotic release factor 1-3
GRMZM2G045921	1.68727	2.42e-11	0.349015	0.358909	1.05157	0.00179001	-0.194488	0.970499	AT5G55140.1		ribosomal protein L30 family protein
GRMZM2G045999	7.36301	1.88e-15	2.78265	3.71e-12	3.11669	7.86e-05	0.0196388	0.998153	AT5G11680.1
GRMZM2G046011	1.69358	9.63e-14	0.670203	0.00546372	1.01179	0.000466928	0.0630409	0.992193	AT3G59540.1		Ribosomal L38e protein family
GRMZM2G046092	-2.41639	0.00127412	-2.97146	2.01e-23	-0.00611789	0.985595	-0.266922	0.976345	AT5G02120.1	OHP	one helix protein
GRMZM2G046117	-3.29812	8.08e-07	-2.94996	0.00359741	-1.15769	0.0439289	-0.404677	0.976345	AT3G01180.1	AtSS2,SS2	starch synthase 2
GRMZM2G046163	2.08034	1.43e-126	-0.397178	0.00115923	1.09138	8.16e-20	-1.32535	1.75e-70	AT4G02610.1		Aldolase-type TIM barrel family protein
GRMZM2G046231	0.761274	0.611046	-0.425737	0.691126	3.6903	7.4e-07	0.115517	0.9929	AT3G03860.1	APRL5,ATAPRL5	APR-like 5
GRMZM2G046371	NA	NA	1.10814	0.465812	0.909912	0.347381	1.61761	0.0338343
GRMZM2G046459	0.318259	0.0706691	-0.227664	0.231813	1.09131	3.07e-14	0.595764	0.000138237	AT2G05790.1		O-Glycosyl hydrolases family 17 protein
GRMZM2G046498	-0.713858	1.15e-05	0.41476	0.159761	-1.37984	5.52e-14	-0.208281	0.896819	AT1G21640.2	ATNADK2,NADK2	NAD kinase 2
GRMZM2G046583	0.0182273	0.941414	0.534837	0.0386142	-1.07512	3.83e-08	-0.508814	0.0199641	AT2G23420.1	NAPRT2	nicotinate phosphoribosyltransferase 2
GRMZM2G046609	-3.12085	0.00966917	-3.12955	0.0111937	-0.185652	0.890421	-0.0886428	0.976345	AT5G64030.1		S-adenosyl-L-methionine-dependent methyltransferases superfamily protein
GRMZM2G046615	0.949515	3.81e-31	-0.277377	0.0521758	0.0538617	0.812803	-1.11686	6.19e-36	AT1G61680.1	ATTPS14,TPS14	terpene synthase 14
GRMZM2G046994	-2.93626	0.000899968	-3.25984	9.95e-08	1.25746	0.0113356	0.473533	0.976345	AT3G02100.1		UDP-Glycosyltransferase superfamily protein
GRMZM2G047038	-0.636544	0.063485	0.386023	0.599554	-1.32963	0.000418985	-0.283344	0.976345	AT4G34430.2	ATSWI3D,CHB3	DNA-binding family protein
GRMZM2G047093	-0.841575	1.73e-07	0.229575	0.525873	-1.17218	6.16e-10	-0.0624788	0.9929	AT1G80410.1	EMB2753	tetratricopeptide repeat (TPR)-containing protein
GRMZM2G047143	-0.348694	0.66235	-1.42978	0.00186072	1.28899	0.00286447	0.25681	0.976345	AT3G25980.1	MAD2	DNA-binding HORMA family protein
GRMZM2G047152	0.236907	0.653095	0.505394	0.574676	-1.12565	0.0348773	-0.800575	0.184868	AT3G14460.1		LRR and NB-ARC domains-containing disease resistance protein
GRMZM2G047292	-0.484198	0.000409622	0.318532	0.279271	-1.6091	5.5e-23	-0.756876	1.69e-05	AT3G57520.1	AtSIP2,SIP2	seed imbibition 2
GRMZM2G047368	1.83176	9.84e-19	0.0457717	0.891843	1.66246	3.11e-13	-0.0444502	0.9929	AT2G37170.1	PIP2;2,PIP2B	plasma membrane intrinsic protein 2
GRMZM2G047372	1.05456	0.0160642	-0.0241273	0.975021	1.18497	0.00555258	0.197428	0.976345	AT5G06660.1		Protein of unknown function DUF106, transmembrane
GRMZM2G047409	-5.12229	4.83e-101	-4.56887	1.76e-129	0.85108	1.23e-10	1.26999	0.0132732	AT1G54500.1		Rubredoxin-like superfamily protein
GRMZM2G047479	3.61766	0.00492151	-0.37003	0.818243	2.05003	0.0192057	-0.281831	0.976345	AT5G19450.1	CDPK19,CPK8	calcium-dependent protein kinase 19
GRMZM2G047713	-1.02304	0.00300375	-2.75948	2.2e-35	1.95152	6.4e-24	0.260119	0.976345
GRMZM2G047763	1.98324	8.95e-08	0.623699	0.356585	0.172963	0.854911	-1.03785	0.00748447
GRMZM2G047788	NA	NA	-3.12955	0.0111937	2.11744	0.0149408	NA	NA
GRMZM2G047995	-1.80341	2.82e-44	-1.17203	9.9e-14	-0.396847	0.0038448	0.27449	0.579013	AT5G18640.1		alpha/beta-Hydrolases superfamily protein
GRMZM2G048210	-2.24338	4.76e-139	-1.23916	9.03e-19	-1.3394	1.5e-47	-0.286877	0.307024	AT5G18610.2		Protein kinase superfamily protein
GRMZM2G048243	-0.721305	0.00108195	0.188885	0.716389	-1.07652	1.63e-05	-0.130519	0.976345	AT1G73660.1		protein tyrosine kinase family protein
GRMZM2G048276	-0.853597	0.0063507	0.494383	0.306795	-1.01705	0.00236394	0.335305	0.887152	AT4G20720.1		dentin sialophosphoprotein-related
GRMZM2G048411	-0.481303	0.116986	0.854426	0.0365858	-1.31907	3.44e-05	0.0355618	0.998153	AT1G22310.2	ATMBD8,MBD8	methyl-CPG-binding domain 8
GRMZM2G048475	-4.40636	2.43e-16	-3.6942	1.74e-06	-1.29	0.00103111	-0.33572	0.976345	AT4G34490.1	ATCAP1,CAP 1,CAP1	cyclase associated protein 1
GRMZM2G048836	-0.446632	0.00293277	0.194264	0.575054	-1.24537	1.74e-13	-0.555037	0.00718123	AT5G15250.1	ATFTSH6,FTSH6	FTSH protease 6
GRMZM2G048910	-1.88707	4.12e-21	-2.22099	1.91e-12	-0.980584	4.96e-07	-1.19248	0.00310641	AT5G16600.1	AtMYB43,MYB43	myb domain protein 43
GRMZM2G048912	-1.23993	3.25e-08	0.349596	0.424407	-1.30614	4.1e-08	0.299859	0.872386	AT5G45470.1		Protein of unknown function (DUF594)
GRMZM2G048987	-1.02889	0.000283158	-0.252614	0.70098	-1.04197	0.000670691	-0.228596	0.976345	AT4G38180.1	FRS5	FAR1-related sequence 5
GRMZM2G049070	1.44293	2.29e-06	-0.096097	0.860252	1.24007	0.000117462	-0.174851	0.988148	AT1G72310.1	ATL3	RING/U-box superfamily protein
GRMZM2G049076	-1.37555	3.09e-18	-0.620812	0.0172935	-1.05066	1.4e-09	-0.251811	0.846386	AT5G20280.1	ATSPS1F,SPS1F	sucrose phosphate synthase 1F
GRMZM2G049141	-0.525876	1.35e-05	0.695863	6.97e-05	-1.2286	2.1e-17	0.0360659	0.9929	AT4G38600.1	KAK,UPL3	HEAT repeat ;HECT-domain (ubiquitin-transferase)
GRMZM2G049229	2.34921	2.21e-101	-0.0941663	0.697287	1.22253	9.55e-17	-1.15391	6.15e-31	AT4G17880.1		Basic helix-loop-helix (bHLH) DNA-binding family protein
GRMZM2G049288	-0.505959	0.111236	0.921919	0.0335921	-1.37585	5.59e-05	0.0614321	0.996312	AT2G26890.1	GRV2,KAM2	DNAJ heat shock N-terminal domain-containing protein
GRMZM2G049322	-0.859352	0.00211208	0.502956	0.336508	-1.24257	0.000156389	0.1274	0.978517	AT3G53540.1
GRMZM2G049342	-0.931674	0.000527826	0.113512	0.840087	-1.06116	0.000171943	0.0116557	0.998153	AT1G50030.1	TOR	target of rapamycin
GRMZM2G049349	0.245619	3.95e-05	-1.39877	1.17e-50	0.0876676	0.529538	-1.5025	1.81e-116	AT1G17870.1	ATEGY3,EGY3	ethylene-dependent gravitropism-deficient and yellow-green-like 3
GRMZM2G049351	-1.02101	0.11424	1.75919	0.0432325	-2.03718	0.00178526	0.465619	0.976345	AT3G55320.1	PGP20	P-glycoprotein 20
GRMZM2G049378	-0.0240469	0.893943	1.79667	9.53e-25	-1.97967	6.39e-34	-0.120271	0.976345	AT1G75250.1	ATRL6,RL6,RSM3	RAD-like 6
GRMZM2G049418	-0.221877	0.31474	-2.53844	9.54e-50	1.34246	5.88e-20	-0.894707	9.98e-05	AT4G25420.1	AT2301,ATGA20OX1,GA20OX1,GA5	2-oxoglutarate (2OG) and Fe(II)-dependent oxygenase superfamily protein
GRMZM2G049672	2.74109	2.11e-121	1.23495	7.26e-24	1.32409	2.04e-15	-0.116403	0.77698	AT3G54360.1		zinc ion binding
GRMZM2G049675	2.5516	3.52e-27	0.681827	0.00727462	1.64824	9.12e-08	-0.113733	0.976345	AT1G47480.1		alpha/beta-Hydrolases superfamily protein
GRMZM2G049687	-0.281733	0.501917	0.665374	0.192457	-1.0804	0.00510291	-0.110327	0.991276	AT5G65540.1
GRMZM2G049913	-6.17786	8.2e-10	-2.79111	0.029973	-2.63839	1.18e-06	NA	NA
GRMZM2G049954	-0.938094	0.108461	0.806645	0.450643	-1.71126	0.00377543	-0.0499306	0.998153	AT4G20060.1	EMB1895	ARM repeat superfamily protein
GRMZM2G050076	-1.38802	9.56e-29	-1.76834	5.65e-44	0.572206	3.94e-07	0.238975	0.601445	AT2G33590.1		NAD(P)-binding Rossmann-fold superfamily protein
GRMZM2G050077	1.7653	0.0028323	-0.238174	0.826929	0.641731	0.526116	-1.03878	0.140408	AT1G09780.1		Phosphoglycerate mutase, 2,3-bisphosphoglycerate-independent
GRMZM2G050104	-6.73875	2.78e-12	-4.70247	5.11e-06	-1.67563	4.46e-05	NA	NA
GRMZM2G050234	2.75909	2.85e-05	0.432794	0.784927	0.27151	0.848342	-1.50926	0.0121733	AT4G10500.1		2-oxoglutarate (2OG) and Fe(II)-dependent oxygenase superfamily protein
GRMZM2G050273	-0.0975937	0.879955	-1.46305	0.0138961	0.202793	0.812803	-0.951711	0.232976	AT1G55740.1	AtSIP1,SIP1	seed imbibition 1
GRMZM2G050307	3.61781	0	1.93883	1.05e-99	1.37752	1.92e-27	-0.239838	0.00135752	AT3G11480.1	ATBSMT1,BSMT1	S-adenosyl-L-methionine-dependent methyltransferases superfamily protein
GRMZM2G050364	0.572546	0.0226054	-0.268709	0.241142	1.53213	3.73e-15	0.743685	0.000247124	AT3G12700.1		Eukaryotic aspartyl protease family protein
GRMZM2G050412	0.535025	0.306885	-2.10258	1.61e-06	1.21933	0.0017912	-1.17807	0.0352708	AT1G19715.3		Mannose-binding lectin superfamily protein
GRMZM2G050450	1.91791	9.47e-39	0.213159	0.315384	1.41292	4.43e-16	-0.224558	0.397452	AT5G17540.1		HXXXD-type acyl-transferase family protein
GRMZM2G050647	-0.826602	6.34e-06	0.196215	0.642968	-1.07026	2.69e-07	-0.0102927	0.998153	AT1G76850.1	SEC5A	exocyst complex component sec5
GRMZM2G050915	0.0693642	0.960523	-2.01873	0.00405936	1.5116	0.018221	-0.268801	0.976345	AT5G02540.1		NAD(P)-binding Rossmann-fold superfamily protein
GRMZM2G050984	-1.0382	7.78e-11	-0.355297	0.250872	-1.19624	1.06e-11	-0.464091	0.140663	AT4G34890.1	ATXDH1,XDH1	xanthine dehydrogenase 1
GRMZM2G050997	0.626068	1.66e-08	-0.571813	0.00221338	-0.42148	0.00926929	-1.55792	7.06e-36	AT2G41510.1	ATCKX1,CKX1	cytokinin oxidase/dehydrogenase 1
GRMZM2G051032	-2.45609	0.044838	NA	NA	-2.05245	0.0193274	-0.199276	0.976345	AT3G52390.2		TatD related DNase
GRMZM2G051043	1.09837	1.32e-15	-0.0479172	0.888821	0.00402087	0.989074	-1.07744	2.58e-13	AT3G14450.1	CID9	CTC-interacting domain 9
GRMZM2G051151	1.35941	6.91e-31	-0.251039	0.219103	0.464218	0.00482053	-1.08209	9.21e-19	AT5G56550.1	ATOXS3,OXS3	oxidative stress 3
GRMZM2G051185	-0.58609	0.00625867	0.399876	0.037218	0.444724	0.0339406	1.46218	3.1e-18	AT2G20520.1	FLA6	FASCICLIN-like arabinogalactan 6
GRMZM2G051270	0.630157	2.01e-16	-0.548623	1.55e-09	1.06047	7.46e-37	-0.0652325	0.976345	AT4G14680.1	APS3	Pseudouridine synthase/archaeosine transglycosylase-like family protein
GRMZM2G051577	-0.755722	0.15075	0.358081	0.736445	-1.18513	0.0280356	-0.0854136	0.996312	AT5G40270.1		HD domain-containing metal-dependent phosphohydrolase family protein
GRMZM2G051619	2.30894	1.02e-64	0.891319	0.00074766	-0.502294	0.112059	-1.85271	1.97e-44	AT1G78440.1	ATGA2OX1,GA2OX1	Arabidopsis thaliana gibberellin 2-oxidase 1
GRMZM2G051709	3.62932	1.79e-08	1.73557	2.45e-05	2.33464	0.000676052	0.915157	0.0229146	AT5G64700.1		nodulin MtN21 /EamA-like transporter family protein
GRMZM2G051753	6.50165	4.42e-77	3.92996	2.71e-100	2.76099	7.31e-08	0.527094	1.31e-05	AT1G15460.1	ATBOR4,BOR4	HCO3- transporter family
GRMZM2G051917	1.27271	0.0321485	-0.995968	0.0842383	1.59095	0.00229506	-0.457129	0.914169	AT3G15380.1		Plasma-membrane choline transporter family protein
GRMZM2G051943	1.33386	0.00246549	-0.0919284	0.918905	0.460153	0.577971	-0.803374	0.176794	AT3G54420.1	ATCHITIV,ATEP3,CHIV,EP3	homolog of carrot EP3-3 chitinase
GRMZM2G052142	-0.744237	0.108167	0.215372	0.8048	-1.07393	0.0286938	-0.110316	0.9929	AT3G59410.1	GCN2	protein kinase family protein
GRMZM2G052296	-6.81841	9.1e-17	-5.54369	3.49e-11	-1.06291	0.000739029	0.00108956	0.998153
GRMZM2G052357	8.52186	8e-23	2.66643	2.2e-27	4.78214	1.11e-12	0.185845	0.886934	AT3G23820.1	GAE6	UDP-D-glucuronate 4-epimerase 6
GRMZM2G052423	5.8587	6.09e-14	2.06455	1.67e-06	2.90533	0.000121939	0.154992	0.976345	AT3G50830.1	ATCOR413-PM2,COR413-PM2	cold-regulated 413-plasma membrane 2
GRMZM2G052483	-0.781244	0.00960518	0.200547	0.784927	-1.14266	0.000478078	-0.133262	0.980922
GRMZM2G052562	1.81419	6.06e-147	1.1795	2.05e-43	1.04322	6.12e-32	0.462103	6.47e-11	AT5G45910.1		GDSL-like Lipase/Acylhydrolase superfamily protein
GRMZM2G052619	-1.83134	0.000226133	-0.293319	0.784927	-1.20821	0.0157939	0.228558	0.976345	AT3G13870.1	RHD3	Root hair defective 3 GTP-binding protein (RHD3)
GRMZM2G052658	-1.45906	2.22e-55	-0.131532	0.5805	-1.076	2.67e-19	0.292751	0.100139	AT5G57610.1		Protein kinase superfamily protein with octicosapeptide/Phox/Bem1p domain
GRMZM2G052671	-1.35801	5.58e-09	-0.552897	0.169803	-1.02883	2.16e-05	-0.1835	0.976345	AT5G56270.1	ATWRKY2,WRKY2	WRKY DNA-binding protein 2
GRMZM2G052796	0.626356	0.0136843	-1.71876	4.51e-07	0.181378	0.729854	-2.0207	8.12e-13	AT2G47870.1		Thioredoxin superfamily protein
GRMZM2G052825	-5.43767	3.55e-07	-2.69258	0.038793	-1.92905	0.00320147	NA	NA	AT3G26300.1	CYP71B34	cytochrome P450, family 71, subfamily B, polypeptide 34
GRMZM2G052869	3.14842	0	1.96877	1.81e-115	1.41763	7.89e-61	0.294807	2.89e-05
GRMZM2G052880	-0.861734	0.00825925	0.636919	0.284985	-1.58553	8.62e-06	-0.0783944	0.995155	AT1G12360.1	KEU	Sec1/munc18-like (SM) proteins superfamily
GRMZM2G052920	1.81404	1.39e-08	0.925051	0.00222963	1.17477	0.00326854	0.380385	0.472359
GRMZM2G053231	-5.73529	3.65e-08	-4.04424	0.000260299	-1.19083	0.0468962	NA	NA	AT1G23820.1	SPDS1	spermidine synthase 1
GRMZM2G053503	0.322985	0.614004	-0.853745	0.0636913	1.17742	0.00455332	0.0832406	0.996312
GRMZM2G053588	-0.700283	0.0702539	1.40895	0.0247629	-2.18916	5.68e-07	-0.117337	0.9929	AT1G55325.2	GCT	RNA polymerase II transcription mediators
GRMZM2G053669	6.60074	2.88e-147	2.31635	5.05e-15	1.42887	0.0126482	-2.6034	1.05e-105	AT3G47340.1	ASN1,AT-ASN1,DIN6	glutamine-dependent asparagine synthase 1
GRMZM2G053711	1.06523	0.332178	-0.666731	0.623529	-1.21938	0.0856757	-2.76492	4.02e-09	AT2G45150.1	CDS4	cytidinediphosphate diacylglycerol synthase 4
GRMZM2G053713	-1.20605	0.0152835	0.619395	0.53304	-1.65075	0.00133232	0.100436	0.996312	AT3G63340.1		Protein phosphatase 2C family protein
GRMZM2G053722	-1.50998	2.17e-49	0.173303	0.527908	-1.49299	7.12e-09	0.197295	0.608449	AT2G20050.1		protein serine/threonine phosphatases;protein kinases;catalytics;cAMP-dependent protein kinase regulators;ATP binding;protein serine/threonine phosphatases
GRMZM2G053882	-3.26328	6.82e-11	-1.26909	0.201809	-1.95584	8.32e-06	-0.0787688	0.998153	AT5G22000.1	RHF2A	RING-H2 group F2A
GRMZM2G054115	2.05554	1.65e-32	1.28836	1.73e-19	1.49617	2.46e-13	0.794526	1.81e-10	AT1G34060.1		Pyridoxal phosphate (PLP)-dependent transferases superfamily protein
GRMZM2G054123	1.97057	0	0.278215	0.000737935	1.18662	1.65e-73	-0.451806	1.55e-16	AT3G17390.1	MAT4,MTO3,SAMS3	S-adenosylmethionine synthetase family protein
GRMZM2G054201	1.09823	5.05e-06	0.0190143	0.972231	1.01621	0.000220738	0.00979256	0.998153	AT2G37190.1		Ribosomal protein L11 family protein
GRMZM2G054221	-7.40009	1.07e-15	-5.92999	1.09e-10	-1.21979	7.87e-05	NA	NA	AT1G16670.1		Protein kinase superfamily protein
GRMZM2G054267	-0.420808	0.0022122	-1.38838	3.17e-33	1.46978	2.68e-42	0.55187	0.000152376	AT4G14100.1		transferases, transferring glycosyl groups
GRMZM2G054795	-1.96833	0.0228441	-0.411051	0.818243	-1.69211	0.032052	-0.254494	0.976345	AT2G45190.1	AFO,FIL,YAB1	Plant-specific transcription factor YABBY family protein
GRMZM2G054803	0.734515	2.04e-38	0.635045	3.12e-10	-1.23297	9.81e-50	-1.28033	5.74e-91	AT5G58770.1		Undecaprenyl pyrophosphate synthetase family protein
GRMZM2G054807	1.73118	1.59e-10	0.191539	0.623319	1.46451	6.86e-07	0.0127818	0.998153	AT3G23160.1		Protein of unknown function (DUF668)
GRMZM2G054896	0.722749	3.07e-21	-0.504182	1.18e-05	1.0769	1.43e-25	-0.0945758	0.79872	AT5G17870.1	PSRP6	plastid-specific 50S ribosomal protein 6
GRMZM2G054900	-0.530937	0.551958	-3.35759	1.79e-11	1.91706	3.67e-06	-0.556542	0.944405	AT4G33050.2	EDA39	calmodulin-binding family protein
GRMZM2G055054	-1.04796	0.0732965	0.230971	0.837126	-1.20956	0.0403614	0.0177814	0.998153	AT3G56640.1	SEC15A	exocyst complex component sec15A
GRMZM2G055107	0.0774682	0.750024	-0.492002	0.116126	-0.54505	0.0193759	-1.04499	2.95e-06	AT1G13990.1
GRMZM2G055263	-0.173109	0.89631	0.377753	0.72222	1.08546	0.20297	1.45225	0.0440482	AT4G08250.1		GRAS family transcription factor
GRMZM2G055331	-0.40145	0.0364007	0.0423175	0.940932	-1.20346	4.58e-07	-0.714426	0.00396253	AT5G20280.1	ATSPS1F,SPS1F	sucrose phosphate synthase 1F
GRMZM2G055469	2.68197	1.15e-55	1.82362	7.09e-22	0.460703	0.215897	-0.325935	0.0895063	AT1G50590.1		RmlC-like cupins superfamily protein
GRMZM2G055585	2.69114	4.99e-51	1.9437	7.09e-39	1.40007	1.99e-08	0.728923	1.9e-09	AT5G66460.1		Glycosyl hydrolase superfamily protein
GRMZM2G055684	1.5661	1.69e-12	0.143692	0.583124	2.13118	3.52e-26	0.774802	3.52e-06	AT5G67360.1	ARA12	Subtilase family protein
GRMZM2G055795	1.15847	4.92e-16	1.80158	7.71e-20	-1.15948	1.15e-07	-0.471624	0.00500732	AT4G18780.1	ATCESA8,CESA8,IRX1,LEW2	cellulose synthase family protein
GRMZM2G055834	1.68783	1.17e-08	-0.0320186	0.969841	0.421465	0.491435	-1.17548	7.29e-05	AT2G37900.1		Major facilitator superfamily protein
GRMZM2G056088	0.363082	0.462001	1.1397	0.0445296	-1.07417	0.0444361	-0.281656	0.976345	AT5G26770.1
GRMZM2G056329	0.650288	0.192129	-0.867002	0.0319717	1.30159	0.000245803	-0.121278	0.9929
GRMZM2G056369	4.13061	3.43e-241	4.24438	2.62e-15	-3.8806	1.22e-15	-3.95582	2.55e-223	AT3G21720.1	ICL	isocitrate lyase
GRMZM2G056403	-0.976407	0.000873366	0.142815	0.810294	-1.00256	0.00179186	0.130347	0.98226	AT1G79190.1		ARM repeat superfamily protein
GRMZM2G056407	1.55588	0.000679985	0.264592	0.701947	1.14884	0.0274908	-0.0114333	0.998153	AT3G47600.1	ATMYB94,ATMYBCP70,MYB94	myb domain protein 94
GRMZM2G056424	1.12836	2.72e-96	-0.81946	4.99e-20	1.46377	6.23e-81	-0.428983	5.46e-11	AT1G03600.1	PSB27	photosystem II family protein
GRMZM2G056467	2.05126	0.000124356	-0.280077	0.760804	1.45725	0.0149258	-0.608075	0.570749	AT2G15760.1		Protein of unknown function (DUF1645)
GRMZM2G056469	1.16923	0.302326	-1.50634	0.109541	1.70715	0.0262751	-0.437776	0.976345	AT2G20340.1		Pyridoxal phosphate (PLP)-dependent transferases superfamily protein
GRMZM2G056505	-0.13923	0.538945	0.976074	4.82e-12	0.219671	0.365788	1.37584	1.05e-27	AT5G64550.1		loricrin-related
GRMZM2G056513	-1.36032	0.00136604	-0.402731	0.406217	0.532342	0.210909	1.4236	0.00061895
GRMZM2G056645	-0.625764	0.00162046	0.872158	0.00291269	-1.58054	1.96e-12	-0.0503157	0.994758	AT1G03060.1	SPI	Beige/BEACH domain ;WD domain, G-beta repeat protein
GRMZM2G056661	-1.07671	0.0132183	1.02878	0.17515	-2.05154	1.36e-05	-0.0091161	0.998153	AT5G51200.1		Protein of unknown function (DUF3414)
GRMZM2G056773	-0.696323	0.0805012	0.688147	0.218928	-1.08053	0.0102773	0.289485	0.976345	AT3G14010.4	CID4	CTC-interacting domain 4
GRMZM2G056903	1.01476	7.19e-07	0.389754	0.0805818	1.08345	2.52e-07	0.514873	0.0188567	AT5G07620.1		Protein kinase superfamily protein
GRMZM2G056908	0.89334	0.000380966	0.26089	0.382517	1.11584	1.7e-05	0.546396	0.0178924	AT5G47450.1	ATTIP2;3,DELTA-TIP3,TIP2;3	tonoplast intrinsic protein 2;3
GRMZM2G056988	4.74093	5.62e-53	2.8603	1.57e-28	1.64585	0.00257145	0.00348369	0.998153	AT5G49120.1		Protein of unknown function (DUF581)
GRMZM2G057140	-1.29995	0.0238116	-0.105867	0.945371	-1.50922	0.00992223	-0.313774	0.976345	AT3G01310.2		Phosphoglycerate mutase-like family protein
GRMZM2G057159	-2.64534	0	-1.98053	5.23e-113	-0.324391	1.98e-05	0.386475	0.000872738	AT4G10550.3		Subtilase family protein
GRMZM2G057262	0.877666	0.137961	-0.812195	0.158887	1.17091	0.0240462	-0.35636	0.976345	AT1G32740.1		SBP (S-ribonuclease binding protein) family protein
GRMZM2G057380	-0.753665	9.87e-08	0.449689	0.0553114	-1.26884	7.73e-15	-0.0242385	0.998153	AT5G54280.2	ATM2,ATM4,ATMYOS1	myosin 2
GRMZM2G057386	0.217259	0.777194	-0.884625	0.127405	1.17401	0.0255621	0.163244	0.991276	AT5G47230.1	ATERF-5,ATERF5,ERF5	ethylene responsive element binding factor 5
GRMZM2G057402	-0.987637	0.0010449	0.796701	0.133096	-1.77795	1.32e-07	0.00621882	0.998153	AT1G48090.1		calcium-dependent lipid-binding family protein
GRMZM2G057506	1.13086	0.508471	-2.03257	0.0704062	2.19999	0.00905564	-0.135935	0.9929	AT5G12340.1
GRMZM2G057571	-2.38778	0.00173382	-3.9561	2.65e-10	1.13641	0.014276	-0.173054	0.9929	AT3G02820.1		zinc knuckle (CCHC-type) family protein
GRMZM2G057576	-0.430081	0.00115446	0.978112	2.21e-06	-1.36684	4.56e-14	0.0783381	0.976345	AT3G11130.1		Clathrin, heavy chain
GRMZM2G057623	-1.12103	6.49e-08	0.493423	0.170485	-1.32815	1.76e-08	0.305307	0.757765	AT1G13940.1		Plant protein of unknown function (DUF863)
GRMZM2G057672	-0.0839183	0.803331	-1.06414	0.000857879	0.048377	0.927772	-0.844619	0.0155578	AT3G48180.1
GRMZM2G057779	2.69823	2.38e-49	1.52331	2.58e-19	1.30485	5.9e-07	0.210366	0.506205	AT5G57500.1		Galactosyltransferase family protein
GRMZM2G057789	0.412675	0.119479	-0.822825	0.0299455	-0.0577422	0.919328	-1.19631	3.89e-05	AT1G76410.1	ATL8	RING/U-box superfamily protein
GRMZM2G058024	4.17366	0.000171391	1.29904	0.238309	0.648017	0.647234	-2.29453	3.04e-09	AT3G11180.1		2-oxoglutarate (2OG) and Fe(II)-dependent oxygenase superfamily protein
GRMZM2G058149	-0.207364	0.462787	-1.54855	4.7e-15	1.08771	2.31e-09	-0.189859	0.976345	AT4G16820.1	PLA-I{beta]2	alpha/beta-Hydrolases superfamily protein
GRMZM2G058173	6.4048	3.77e-14	1.32344	0.00708299	3.40362	3.9e-06	-0.437189	0.634611	AT5G58770.1		Undecaprenyl pyrophosphate synthetase family protein
GRMZM2G058310	-4.17361	1.6e-37	-5.98473	3.37e-78	1.37914	1.02e-21	-0.288007	0.976345	AT4G15210.1	AT-BETA-AMY,ATBETA-AMY,BAM5,BMY1,RAM1	beta-amylase 5
GRMZM2G058404	2.24526	1.28e-09	-1.26213	0.00154671	2.04603	1.66e-07	-1.24079	0.000611223	AT4G36810.1	GGPS1	geranylgeranyl pyrophosphate synthase 1
GRMZM2G058470	2.63216	8.7e-07	0.0747256	0.964066	0.382412	0.794662	-1.74542	0.00049848
GRMZM2G058491	1.27717	0.0103523	1.32217	0.170262	-1.30926	0.0962438	-1.22292	0.0252879	AT1G64110.2		P-loop containing nucleoside triphosphate hydrolases superfamily protein
GRMZM2G058595	0.36923	8.69e-08	-0.379699	6.41e-05	1.09334	1.2e-42	0.396844	8.55e-08	AT2G30520.1	RPT2	Phototropic-responsive NPH3 family protein
GRMZM2G058870	-0.426862	0.032791	1.05245	1.55e-05	-1.28687	4.58e-09	0.223456	0.821116	AT3G60860.1		SEC7-like guanine nucleotide exchange family protein
GRMZM2G058970	-0.13397	0.831927	1.05936	0.152661	-1.30651	0.0253338	-0.137553	0.9929	AT5G49930.1	emb1441	zinc knuckle (CCHC-type) family protein
GRMZM2G059029	2.06599	1.15e-06	-0.912371	0.0144327	2.45149	8.69e-11	-0.351617	0.889597	AT4G21620.1		glycine-rich protein
GRMZM2G059064	0.948717	0.163594	-1.60097	0.0573261	0.573286	0.543952	-1.50242	0.027482
GRMZM2G059088	2.02502	3.13e-09	0.459327	0.291282	1.31829	0.00174153	-0.121974	0.976345	AT5G14010.1	KNU	C2H2 and C2HC zinc fingers superfamily protein
GRMZM2G059132	-0.882255	0.0303408	0.446973	0.592739	-1.1649	0.0144945	0.134314	0.992261	AT2G37320.1		Tetratricopeptide repeat (TPR)-like superfamily protein
GRMZM2G059179	-1.61878	3.36e-15	-0.373947	0.399582	-1.4632	8.68e-12	-0.18277	0.976345	AT1G34260.1	FAB1D	FORMS APLOID AND BINUCLEATE CELLS 1A
GRMZM2G059225	-0.780335	0.0651857	0.971794	0.074003	-1.24806	0.00499746	0.459064	0.780827	AT5G13300.1	AGD3,SFC,VAN3	ARF GTPase-activating protein
GRMZM2G059397	1.73572	0.00736285	-0.758425	0.546044	0.457973	0.725691	-1.54593	0.0173212	AT2G23810.1	TET8	tetraspanin8
GRMZM2G059590	-0.612239	0.000557253	0.274775	0.46098	-1.2041	3.37e-09	-0.274831	0.678397	AT2G19710.1		Regulator of Vps4 activity in the MVB pathway protein
GRMZM2G059693	-3.20253	1.48e-09	-4.49096	6.6e-68	2.81557	1.42e-50	1.17598	0.183424	AT5G67050.1		alpha/beta-Hydrolases superfamily protein
GRMZM2G059706	1.66452	8.48e-16	1.48254	4.32e-09	-0.0531613	0.936979	-0.175129	0.947512	AT1G65870.1		Disease resistance-responsive (dirigent-like protein) family protein
GRMZM2G059799	0.32883	0.111361	0.0899601	0.880688	-1.53411	4.58e-10	-1.69898	1.75e-14	AT1G68300.1		Adenine nucleotide alpha hydrolases-like superfamily protein
GRMZM2G059939	0.694123	0.050393	-1.188	0.000165687	1.28617	1.91e-05	-0.491317	0.477623	AT1G13260.1	EDF4,RAV1	related to ABI3/VP1 1
GRMZM2G059964	2.43024	3.69e-10	0.00777044	0.988817	1.82793	4.27e-05	-0.405082	0.672085	AT2G45180.1		Bifunctional inhibitor/lipid-transfer protein/seed storage 2S albumin superfamily protein
GRMZM2G059985	-1.14881	0.00124983	0.83937	0.0382754	-0.726522	0.0684239	1.21121	0.00118675	AT4G38060.1
GRMZM2G060116	-4.94571	9.59e-06	-2.18661	0.115996	-1.80393	0.0154551	NA	NA	AT5G63790.1	ANAC102,NAC102	NAC domain containing protein 102
GRMZM2G060163	-1.15805	1.27e-08	0.0119881	0.977182	-0.127328	0.733489	1.06519	8.15e-07	AT3G27060.1	ATTSO2,TSO2	Ferritin/ribonucleotide reductase-like family protein
GRMZM2G060276	-0.561973	0.170962	0.20138	0.790745	-1.08286	0.0107993	-0.286166	0.976345	AT1G67190.2		F-box/RNI-like superfamily protein
GRMZM2G060349	-1.69416	1.6e-25	-0.452141	0.110816	-1.17494	1.28e-11	0.100034	0.976345	AT5G54090.1		DNA mismatch repair protein MutS, type 2
GRMZM2G060561	-0.700605	0.000523108	-0.104802	0.837126	-1.16375	1.19e-06	-0.521654	0.176562	AT2G25140.1	CLPB-M,CLPB4,HSP98.7	casein lytic proteinase B4
GRMZM2G060702	0.449364	9.2e-16	-0.441761	4.16e-08	1.07344	3.49e-58	0.233947	0.00135301
GRMZM2G060940	0.890488	5.27e-14	-1.67231	8.75e-35	1.17028	3.61e-20	-1.32548	4.59e-27	AT3G19000.1		2-oxoglutarate (2OG) and Fe(II)-dependent oxygenase superfamily protein
GRMZM2G061403	-0.349464	0.604939	-1.47334	0.082836	-0.600575	0.41493	-1.41421	0.0396343	AT3G57260.1	BG2,BGL2,PR-2,PR2	beta-1,3-glucanase 2
GRMZM2G061439	0.641473	0.000543314	0.944661	2.42e-11	0.730538	9.81e-05	1.08056	6.52e-16
GRMZM2G061751	2.02963	9.18e-10	0.837608	0.0163094	1.24352	0.00375782	0.16745	0.976345	AT1G53380.1		Plant protein of unknown function (DUF641)
GRMZM2G061806	0.931785	0.0709248	-1.14469	0.01535	1.38438	0.00154262	-0.523302	0.734583	AT5G48930.1	HCT	hydroxycinnamoyl-CoA shikimate/quinate hydroxycinnamoyl transferase
GRMZM2G061932	1.03399	1.77e-48	-0.364567	0.000504687	1.01798	2.1e-29	-0.325694	5.44e-05	AT2G41475.1		Embryo-specific protein 3, (ATS3)
GRMZM2G062045	-0.991364	0.0388953	0.493829	0.610662	-1.44579	0.00336978	0.00465457	0.998153	AT1G77740.1	PIP5K2	phosphatidylinositol-4-phosphate 5-kinase 2
GRMZM2G062531	-0.0514666	0.664357	-1.19965	1.78e-25	-0.344255	0.000759093	-1.43561	2.38e-51	AT4G12110.1	ATSMO1,ATSMO1-1,SMO1-1	sterol-4alpha-methyl oxidase 1-1
GRMZM2G062673	2.82215	6.27e-45	0.896403	0.00156965	0.62752	0.122594	-1.19746	3.79e-12	AT4G03290.1		EF hand calcium-binding protein family
GRMZM2G062738	-1.37575	3.29e-127	-0.468105	1.21e-06	-1.06413	1.56e-41	-0.108705	0.607705	AT3G25690.1	CHUP1	Hydroxyproline-rich glycoprotein family protein
GRMZM2G062854	1.10958	0.526542	-1.20627	0.487393	2.91119	0.000121443	0.018843	0.998153	ATCG00480.1		ATP synthase subunit beta
GRMZM2G063048	1.26313	5.24e-20	0.321171	0.0484714	1.01161	7.48e-11	0.127346	0.916116	AT5G18660.1	PCB2	NAD(P)-binding Rossmann-fold superfamily protein
GRMZM2G063082	0.761921	0.611764	-1.28003	0.385481	1.91239	0.0310508	0.24419	0.976345
GRMZM2G063162	-1.23744	2.49e-125	1.0537	1.18e-39	-1.21466	5.08e-62	1.12306	2.14e-88	AT2G46240.1	ATBAG6,BAG6	BCL-2-associated athanogene 6
GRMZM2G063244	2.38092	1.62e-21	1.22952	4.78e-07	1.19527	0.000707993	0.140743	0.976345	AT3G62030.3	ROC4	rotamase CYP 4
GRMZM2G063533	1.7708	1.7e-05	-0.424651	0.569184	0.913861	0.111484	-1.07766	0.0155268	AT5G47070.1		Protein kinase superfamily protein
GRMZM2G063544	-0.367533	0.401853	0.241545	0.784927	-1.05796	0.0121153	-0.405717	0.866943	AT5G49930.1	emb1441	zinc knuckle (CCHC-type) family protein
GRMZM2G063676	-0.672285	2.09e-22	0.310297	0.00699879	-1.16183	2.59e-43	-0.130793	0.547854	AT1G79920.1		Heat shock protein 70 (Hsp 70) family protein
GRMZM2G063717	7.51554	4.53e-48	1.71118	1.03e-28	5.71318	7.85e-35	0.451361	0.00115148	AT1G70670.1		Caleosin-related family protein
GRMZM2G063775	-1.07738	9.18e-06	-0.325761	0.540635	-1.13731	1.11e-05	-0.339854	0.864886	AT2G21630.1		Sec23/Sec24 protein transport family protein
GRMZM2G063806	-0.147347	0.563905	1.45565	8.72e-13	-1.05071	1.48e-06	0.582655	0.00355234	AT5G43310.2		COP1-interacting protein-related
GRMZM2G064145	-0.714684	0.146138	0.458379	0.637547	-1.28502	0.0112742	-0.121122	0.9929	AT5G08630.1		DDT domain-containing protein
GRMZM2G064360	3.2727	4.79e-05	-1.39898	0.106876	2.46549	0.000745583	-1.27274	0.0886888	AT4G01700.1		Chitinase family protein
GRMZM2G064390	-0.579764	0.00858014	0.144981	0.784927	-1.00155	3.48e-05	-0.234475	0.941727	AT1G03280.1		Transcription factor TFIIE, alpha subunit
GRMZM2G064406	1.58553	3.23e-59	0.0344789	0.880036	0.472065	0.000971888	-1.02011	6.76e-27	AT1G61680.1	ATTPS14,TPS14	terpene synthase 14
GRMZM2G064501	-1.80163	1.15e-08	-0.373132	0.616778	-1.39976	2.03e-05	0.0223825	0.998153	AT5G50390.1		Pentatricopeptide repeat (PPR-like) superfamily protein
GRMZM2G064701	-0.545884	0.133338	-1.24465	5.23e-06	1.0297	5.66e-05	0.370838	0.820901	AT3G12120.1	FAD2	fatty acid desaturase 2
GRMZM2G064885	4.71265	1.75e-06	0.25942	0.789004	3.09365	5.27e-05	-0.107186	0.994758
GRMZM2G065044	-0.856827	0.0938161	0.201796	0.858503	-1.23606	0.0233684	-0.174379	0.991276	AT5G65950.1
GRMZM2G065088	1.10183	2.69e-07	-0.444156	0.04076	1.63751	9.86e-16	0.159798	0.976345	AT1G09560.1	GLP5	germin-like protein 5
GRMZM2G065210	1.31663	0.000176283	2.94449	2.85e-10	-1.29036	0.0376696	0.276515	0.976345	AT5G57300.1		S-adenosyl-L-methionine-dependent methyltransferases superfamily protein
GRMZM2G065230	-1.14949	0.509128	-2.94013	0.000844471	2.4268	0.00081813	0.351432	0.976345	AT1G09380.1		nodulin MtN21 /EamA-like transporter family protein
GRMZM2G065258	0.413494	0.740523	-4.42941	2.98e-05	3.38293	1.08e-05	-0.0895404	0.976345
GRMZM2G065388	-0.912161	0.127836	0.849259	0.464167	-1.89179	0.00179862	-0.205123	0.983739	AT2G48060.1
GRMZM2G065538	0.269134	0.881809	-3.60349	0.000669154	0.855583	0.389869	-0.180272	0.976345	AT1G68840.1	EDF2,RAP2.8,RAV2,TEM2	related to ABI3/VP1 2
GRMZM2G065557	2.01329	3.22e-97	1.03032	4.08e-15	-0.130324	0.613662	-1.05564	1.73e-29	AT5G05960.1		Bifunctional inhibitor/lipid-transfer protein/seed storage 2S albumin superfamily protein
GRMZM2G065585	-0.654452	2.82e-10	-1.93934	2.15e-52	0.21195	0.104999	-1.0126	2.73e-13	AT4G16260.1		Glycosyl hydrolase superfamily protein
GRMZM2G065899	-0.666995	0.0183713	-1.27397	0.000437156	-0.531977	0.0812022	-1.03234	0.0104852	AT4G32060.1		calcium-binding EF hand family protein
GRMZM2G066047	0.657641	0.155159	-0.125371	0.809208	1.17752	0.00127078	0.451946	0.66254
GRMZM2G066067	1.6592	0.0533926	-0.0270353	0.979627	1.63664	0.0260002	0.219826	0.976345	AT5G49690.1		UDP-Glycosyltransferase superfamily protein
GRMZM2G066291	0.605336	4.95e-10	-0.387322	0.000580091	1.22081	5.15e-36	0.280917	0.0215034	AT1G18810.1		phytochrome kinase substrate-related
GRMZM2G066326	0.442422	0.519043	3.33034	1.06e-09	-1.52739	0.0338048	1.10256	0.0125195	AT4G35350.1	XCP1	xylem cysteine peptidase 1
GRMZM2G066358	6.29423	3.81e-47	6.32555	1.83e-36	-0.165155	0.919659	-0.0407002	0.9929	AT1G06620.1		2-oxoglutarate (2OG) and Fe(II)-dependent oxygenase superfamily protein
GRMZM2G066377	-0.216315	0.764876	-0.72985	0.148468	1.19169	0.00541996	0.671517	0.550743	AT4G33950.1	ATOST1,OST1,P44,SNRK2-6,SNRK2.6,SRK2E	Protein kinase superfamily protein
GRMZM2G066428	6.32703	1.67e-37	2.97184	1.83e-14	1.7314	0.0345294	-0.988126	4.14e-06	AT5G15240.1		Transmembrane amino acid transporter family protein
GRMZM2G066441	3.79715	2.3e-44	1.26733	4.74e-07	2.05296	8.2e-08	-0.30842	0.418342	AT2G45510.1	CYP704A2	cytochrome P450, family 704, subfamily A, polypeptide 2
GRMZM2G066485	-1.46384	3.17e-06	-0.434331	0.547221	-1.38157	3.08e-05	-0.318343	0.976345	AT3G16785.1	PLD ZETA 1,PLDP1,PLDZ1,PLDZETA1	phospholipase D P1
GRMZM2G066575	-1.12701	4.92e-06	0.278466	0.579381	-1.17558	5.53e-06	0.247497	0.976345	AT5G02950.1		Tudor/PWWP/MBT superfamily protein
GRMZM2G066801	-0.901269	2.39e-37	-0.228939	0.0828759	-1.10032	5.23e-38	-0.378525	0.00019531	AT3G13050.1		Major facilitator superfamily protein
GRMZM2G066876	-1.78087	1.11e-28	-0.105771	0.784927	-1.25299	1.08e-14	0.448438	0.200437	AT1G71010.1	FAB1C	FORMS APLOID AND BINUCLEATE CELLS 1C
GRMZM2G066961	8.24654	2.04e-27	4.38643	9.27e-17	1.19001	0.242866	-1.50284	3.12e-15	AT3G62550.1		Adenine nucleotide alpha hydrolases-like superfamily protein
GRMZM2G067156	-0.934728	0.0681204	0.652998	0.235065	-0.337253	0.662484	1.16322	0.0190145	AT5G59050.1
GRMZM2G067225	2.98515	0	-0.0259728	0.880976	1.60925	4.36e-60	-1.34145	2.62e-95	AT5G42650.1	AOS,CYP74A,DDE2	allene oxide synthase
GRMZM2G067424	2.43032	2.31e-06	0.659405	0.600319	-0.0111489	0.992159	-1.48212	0.00266233	AT3G53160.1	UGT73C7	UDP-glucosyl transferase 73C7
GRMZM2G067583	0.359339	0.661761	1.22518	0.384713	-1.98962	0.00997529	-1.09155	0.220217	AT2G01400.1
GRMZM2G068755	0.397231	0.178642	1.56602	1.55e-05	-1.44374	3.6e-05	-0.252252	0.924248	AT2G35630.1	GEM1,MOR1	ARM repeat superfamily protein
GRMZM2G068763	1.43683	0.000302613	0.768565	0.195276	0.0388151	0.968672	-0.526775	0.498503
GRMZM2G068952	1.98258	4.1e-14	0.866354	0.00113474	1.08488	0.00195938	0.0584611	0.9929	AT3G09630.1		Ribosomal protein L4/L1 family
GRMZM2G069078	2.37632	0.00296248	0.601173	0.516836	1.65085	0.0394329	0.278037	0.976345	AT5G15010.1		Tetratricopeptide repeat (TPR)-like superfamily protein
GRMZM2G069106	0.0188531	0.946638	1.01868	1.71e-05	-1.0409	2.13e-06	-0.000550065	0.998441	AT5G17790.1	VAR3	zinc finger (Ran-binding) family protein
GRMZM2G069141	8.23162	6.31e-126	8.35774	1.36e-80	-0.377596	0.812803	-0.232468	0.0273093	AT4G31460.1		Ribosomal L28 family
GRMZM2G069203	-0.222042	0.00498405	-0.989003	1.27e-27	1.34175	1.06e-59	0.626511	2.36e-17	AT5G56760.1	ATSERAT1;1,SAT-52,SAT5,SERAT1;1	serine acetyltransferase 1;1
GRMZM2G069408	-1.10131	2.58e-05	0.324434	0.557568	-1.25011	1.09e-05	0.187992	0.976345	AT2G27230.2	LHW	transcription factor-related
GRMZM2G069523	1.63768	0.000868023	0.305585	0.585801	1.86442	3.01e-05	0.648678	0.242942	AT1G52340.1	ABA2,ATABA2,ATSDR1,GIN1,ISI4,SDR1,SIS4,SRE1	NAD(P)-binding Rossmann-fold superfamily protein
GRMZM2G069687	-0.759503	0.00847407	0.995879	0.0226397	-1.81971	6.51e-09	-0.0532147	0.997392	AT1G29170.1	ATSCAR3,SCAR3,WAVE2	SCAR family protein
GRMZM2G070092	2.5472	3.22e-11	0.183612	0.779819	1.83291	3.49e-05	-0.347848	0.798323	AT1G17420.1	LOX3	lipoxygenase 3
GRMZM2G070167	0.46387	2.69e-17	-1.19351	5.28e-50	1.1677	2.18e-68	-0.436577	9.03e-11	AT3G26740.1	CCL	CCR-like
GRMZM2G070178	-0.741083	0.431982	-2.72025	5.41e-06	1.41904	0.00443486	-0.290214	0.976345	AT2G23540.1		GDSL-like Lipase/Acylhydrolase superfamily protein
GRMZM2G070264	-0.930251	1.92e-05	0.184645	0.709497	-1.15202	4.55e-07	-0.00244372	0.998153	AT2G18760.1	CHR8	chromatin remodeling 8
GRMZM2G070305	-0.943592	2.65e-05	0.0640174	0.911689	-1.36604	3.55e-08	-0.31868	0.820143	AT5G08470.1	PEX1	peroxisome 1
GRMZM2G070381	-1.36326	0.00325322	0.0357207	0.97698	-1.16121	0.013948	0.187287	0.983706	AT1G12775.1		Pentatricopeptide repeat (PPR) superfamily protein
GRMZM2G070508	-0.777412	1.38e-16	0.726892	6.49e-11	-0.221486	0.108286	1.32805	2.1e-53	AT2G26170.1	CYP711A1,MAX1	cytochrome P450, family 711, subfamily A, polypeptide 1
GRMZM2G070797	1.40286	2.4e-12	1.99578	3.95e-10	-1.41442	3.73e-05	-0.786242	0.000462016	AT3G15680.1		Ran BP2/NZF zinc finger-like superfamily protein
GRMZM2G070912	3.20995	3.58e-11	-0.289141	0.127347	2.63688	2.82e-08	-0.625417	1.5e-06
GRMZM2G071172	-1.6075	1.2e-09	-0.517015	0.315499	-1.2292	5.36e-06	-0.110674	0.9929	AT3G61380.1		Phosphatidylinositol N-acetyglucosaminlytransferase subunit P-related
GRMZM2G071277	2.53467	9.19e-12	0.827812	0.0246834	1.68971	0.000230619	0.147878	0.976345	AT3G61460.1	BRH1	brassinosteroid-responsive RING-H2
GRMZM2G071288	-0.505562	0.33091	0.464567	0.252525	0.617343	0.160195	1.5634	2.96e-06	AT5G19750.1		Peroxisomal membrane 22 kDa (Mpv17/PMP22) family protein
GRMZM2G071343	0.213472	0.742018	-6.03398	1.74e-31	2.94253	6.2e-28	-2.41946	3.93e-05	AT5G13700.1	APAO,ATPAO1,PAO1	polyamine oxidase 1
GRMZM2G071396	-1.24867	0.0127514	-0.0930743	0.94542	-1.4197	0.00738752	-0.269019	0.976345	AT3G47570.1		Leucine-rich repeat protein kinase family protein
GRMZM2G071441	-0.562664	0.0528443	0.345737	0.551336	-1.15286	0.000170441	-0.207758	0.976345	AT3G11910.1	UBP13	ubiquitin-specific protease 13
GRMZM2G071450	0.766661	1.26e-86	-0.166071	0.10585	1.25368	7.7e-76	0.373971	2.76e-13	AT1G76100.1	PETE1	plastocyanin 1
GRMZM2G071704	1.54501	0.00125384	-1.20008	0.00413747	2.14176	1.51e-07	-0.417036	0.867567
GRMZM2G071720	0.0956519	0.918182	1.45352	0.222438	-1.63794	0.0474514	-0.413508	0.976345	AT4G09990.1		Protein of unknown function (DUF579)
GRMZM2G072088	-0.902625	1.38e-05	0.181237	0.693506	-1.01293	8.97e-06	0.103179	0.976345	AT3G58050.1
GRMZM2G072231	-0.983493	1.24e-05	0.0103758	0.982086	-1.23374	2.55e-07	-0.200447	0.976345	AT4G26190.1		Haloacid dehalogenase-like hydrolase (HAD) superfamily protein
GRMZM2G072383	-1.67539	3.96e-43	-1.57195	1.25e-23	-0.415721	0.000757526	-0.261103	0.661524
GRMZM2G072653	-0.601747	0.0665966	-2.04958	3.68e-16	1.24702	9.58e-09	-0.131335	0.983459	AT5G42650.1	AOS,CYP74A,DDE2	allene oxide synthase
GRMZM2G072808	-1.32708	4.25e-19	0.520484	0.289133	-3.35538	2.67e-64	-1.44498	1.33e-09	AT5G60020.1	ATLAC17,LAC17	laccase 17
GRMZM2G072855	1.20461	1.45e-10	-0.329372	0.126707	1.40122	8.5e-14	-0.0669407	0.982685	AT3G53730.1		Histone superfamily protein
GRMZM2G072861	-0.519639	0.00042137	0.648564	0.00235944	-1.32414	3.92e-15	-0.114141	0.976345	AT1G49630.3	ATPREP2,PREP2	presequence protease 2
GRMZM2G072894	-0.490922	0.0116682	0.224376	0.567737	-1.0215	7.45e-07	-0.260838	0.770139	AT1G32230.1	ATP8,CEO,CEO1,RCD1	WWE protein-protein interaction domain protein family
GRMZM2G073079	2.17062	4.98e-07	-0.162804	0.856929	0.927363	0.17019	-1.15015	0.0112277	AT3G23570.1		alpha/beta-Hydrolases superfamily protein
GRMZM2G073150	1.47898	1.45e-33	0.314616	0.0590344	1.0735	1.54e-12	-0.0306829	0.9929	AT5G04800.1		Ribosomal S17 family protein
GRMZM2G073250	0.248799	0.611764	-1.64582	2.66e-06	1.06127	0.000890046	-0.705522	0.256053	AT3G09010.1		Protein kinase superfamily protein
GRMZM2G073275	0.433335	0.0247826	-0.994222	3.06e-10	1.41094	9.58e-21	0.0413948	0.9929	AT3G53730.1		Histone superfamily protein
GRMZM2G073324	3.93532	7.15e-23	0.586581	0.418938	1.37563	0.0451928	-1.59101	6.13e-07	AT3G63060.1	EDL3	EID1-like 3
GRMZM2G073581	-0.260766	0.599944	0.961856	0.0701782	-1.27714	0.00292526	-0.0513726	0.998153	AT1G79350.1	EMB1135	RING/FYVE/PHD zinc finger superfamily protein
GRMZM2G073884	-1.12839	0.013118	-0.401484	0.691178	-1.09734	0.0244052	-0.335967	0.976345	AT3G47570.1		Leucine-rich repeat protein kinase family protein
GRMZM2G073943	1.74182	1.6e-09	0.980277	0.000264914	1.11686	0.00215001	0.439476	0.205654	AT1G33800.1		Protein of unknown function (DUF579)
GRMZM2G073969	-2.37238	1.68e-82	-2.61028	4.21e-45	-0.808394	4.24e-12	-0.970919	0.000246668	AT3G16660.1		Pollen Ole e 1 allergen and extensin family protein
GRMZM2G074017	-0.112237	0.740523	-2.20286	1.9e-18	0.616281	0.00739605	-1.35909	2.55e-06	AT5G04750.1		F1F0-ATPase inhibitor protein, putative
GRMZM2G074097	1.81378	1.03e-100	1.4602	4.32e-67	1.825	8.09e-79	1.52585	7.25e-127	AT5G54770.1	THI1,THI4,TZ	thiazole biosynthetic enzyme, chloroplast (ARA6) (THI1) (THI4)
GRMZM2G074229	0.279541	0.775789	-1.7585	0.00934491	1.37802	0.0248777	-0.377727	0.976345
GRMZM2G074454	0.446157	0.202391	1.82432	7.91e-05	-1.62692	0.000313139	-0.263266	0.958608	AT1G18270.3		ketose-bisphosphate aldolase class-II family protein
GRMZM2G074496	-1.91734	1.72e-08	-0.673536	0.283887	-1.1997	0.000377397	0.037566	0.998153	AT3G50950.1	ZAR1	HOPZ-ACTIVATED RESISTANCE 1
GRMZM2G074540	-0.606226	0.164606	3.25562	1.82e-10	-2.76528	1.89e-08	0.894856	0.0448236	AT5G24030.1	SLAH3	SLAC1 homologue 3
GRMZM2G074572	-0.234041	0.679942	0.620249	0.418473	-1.16897	0.018221	-0.293153	0.976345	AT1G49040.3	SCD1	stomatal cytokinesis defective / SCD1 protein (SCD1)
GRMZM2G074672	2.69468	9.51e-16	1.25133	0.00208091	0.599312	0.42554	-0.696271	0.0357616	AT2G01770.1	ATVIT1,VIT1	vacuolar iron transporter 1
GRMZM2G074844	-1.51308	0.352165	-6.49514	1.38e-13	0.167888	0.812803	-0.161053	0.976345	AT5G07610.1		F-box family protein
GRMZM2G075058	0.491589	0.000260062	-0.274152	0.0701972	1.02187	6.63e-16	0.309238	0.0636206	AT5G50890.1		alpha/beta-Hydrolases superfamily protein
GRMZM2G075244	3.16772	8.43e-30	1.87249	0.00177041	-0.942625	0.219005	-2.1743	6.65e-18	AT2G46950.1	CYP709B2	cytochrome P450, family 709, subfamily B, polypeptide 2
GRMZM2G075315	2.15976	1.41e-21	-0.470106	0.184149	1.1226	0.000283114	-1.39179	6.18e-11
GRMZM2G075320	-0.598294	4.51e-05	0.595547	0.0110703	-1.40005	2.67e-16	-0.164075	0.947512	AT1G70060.1	SNL4	SIN3-like 4
GRMZM2G075461	2.46355	7.55e-19	2.00522	0.000535809	-1.33745	0.0370573	-1.78596	3.88e-12	AT2G46950.1	CYP709B2	cytochrome P450, family 709, subfamily B, polypeptide 2
GRMZM2G075563	3.42275	1.72e-29	-1.01059	0.0481174	1.51481	0.00124785	-2.64412	5.16e-22	AT5G48850.1	ATSDI1	Tetratricopeptide repeat (TPR)-like superfamily protein
GRMZM2G075628	-1.12762	4.07e-08	0.195419	0.699339	-1.3502	3.81e-09	0.00181244	0.998153	AT5G23150.1	HUA2	Tudor/PWWP/MBT domain-containing protein
GRMZM2G075680	-0.0158664	0.972819	0.843651	0.0282327	-1.10926	0.000604266	-0.215718	0.976345	AT4G32640.2		Sec23/Sec24 protein transport family protein
GRMZM2G075701	1.64538	2.78e-16	0.789719	4.1e-05	1.14407	1.51e-06	0.354824	0.153175	AT1G20330.1	CVP1,FRL1,SMT2	sterol methyltransferase 2
GRMZM2G075775	2.04362	2.14e-72	1.61543	2.89e-46	1.15305	1.59e-14	0.782764	1.84e-18	AT1G02180.1		ferredoxin-related
GRMZM2G075943	0.413494	0.740523	-6.95921	2.44e-16	6.01228	2.85e-23	-0.0895404	0.976345	AT1G67350.1
GRMZM2G075974	3.19471	5.81e-232	-0.213693	0.264004	1.7302	9.34e-31	-1.60516	2.45e-80	AT2G23970.1		Class I glutamine amidotransferase-like superfamily protein
GRMZM2G076157	NA	NA	-2.88833	0.0230458	1.89976	0.0322766	NA	NA	AT5G57550.1	XTH25,XTR3	xyloglucan endotransglucosylase/hydrolase 25
GRMZM2G076348	3.67792	2.08e-23	1.53679	0.0310841	-0.0685141	0.963934	-1.97736	1.62e-10	AT3G23570.1		alpha/beta-Hydrolases superfamily protein
GRMZM2G076474	-6.91139	4.1e-13	-3.56556	0.001114	-0.329691	0.517687	0.395487	0.9326	AT3G46530.1	RPP13	NB-ARC domain-containing disease resistance protein
GRMZM2G076584	1.11275	0.0664008	-1.86948	0.0222781	0.513849	0.599196	-1.93938	0.000963093	AT2G27500.2		Glycosyl hydrolase superfamily protein
GRMZM2G076621	3.06956	1.53e-07	0.601503	0.294879	2.21117	0.000414542	0.116609	0.992193	AT5G14410.1
GRMZM2G076630	-0.531211	0.021715	0.316206	0.442812	-1.02735	2.17e-05	-0.139031	0.976345	AT5G62090.2	SLK2	SEUSS-like 2
GRMZM2G076634	-1.70648	2.79e-07	-0.708152	0.0276587	0.426871	0.202253	1.37513	0.000243119	AT1G74740.1	ATCPK30,CDPK1A,CPK30	calcium-dependent protein kinase 30
GRMZM2G076730	-0.257267	0.323897	0.905513	0.00202884	-1.21172	1.51e-06	-0.0152736	0.998153	AT5G47010.1	ATUPF1,LBA1,UPF1	RNA helicase, putative
GRMZM2G076844	-0.399606	0.320383	-1.70257	1.77e-09	1.15728	5.79e-06	-0.0759983	0.995155	AT5G56550.1	ATOXS3,OXS3	oxidative stress 3
GRMZM2G076868	0.828907	0.0229558	-0.432147	0.317166	1.09089	0.00198364	-0.0827774	0.9929	AT3G55950.1	ATCRR3,CCR3	CRINKLY4 related 3
GRMZM2G076946	1.01664	1.94e-06	0.953132	0.000320926	-0.169351	0.771457	-0.17882	0.963362	AT3G60130.2	BGLU16	beta glucosidase 16
GRMZM2G076972	0.616925	0.137594	-1.91108	6.8e-10	1.71552	3.04e-09	-0.676829	0.263713
GRMZM2G077054	-0.467184	0.00333419	-0.0546826	0.892668	-1.04195	1.83e-08	-0.579173	0.010441	AT5G53460.2	GLT1	NADH-dependent glutamate synthase 1
GRMZM2G077183	4.00295	1.88e-128	2.64089	2.2e-59	1.14025	0.000350459	-0.126517	0.835357	AT5G41210.1	ATGSTT1,GST10,GSTT1	glutathione S-transferase THETA 1
GRMZM2G077307	-0.560328	5.47e-08	0.223512	0.232068	-1.05804	4.77e-19	-0.226628	0.293828	AT5G25560.1		CHY-type/CTCHY-type/RING-type Zinc finger protein
GRMZM2G077316	2.6751	1.69e-61	1.37392	1.96e-16	1.10261	6.71e-06	-0.122712	0.944405	AT3G25780.1	AOC3	allene oxide cyclase 3
GRMZM2G077404	2.30836	2.59e-07	0.408688	0.523217	1.4624	0.00787241	-0.234202	0.976345	AT5G65860.2		ankyrin repeat family protein
GRMZM2G077596	-0.15156	0.690545	1.1913	0.000352071	-1.22389	8.91e-05	0.139265	0.976345	AT5G43310.2		COP1-interacting protein-related
GRMZM2G077897	-0.00131855	0.997092	1.25702	9.54e-05	-1.13423	0.000353209	0.147111	0.976345	AT2G26570.1		Plant protein of unknown function (DUF827)
GRMZM2G078052	-1.56983	6.06e-07	-0.671492	0.278204	-1.3908	1.48e-05	-0.440312	0.898198	AT2G37520.1		Acyl-CoA N-acyltransferase with RING/FYVE/PHD-type zinc finger domain
GRMZM2G078314	-2.7559	1.42e-12	-2.89043	1.04e-26	1.32227	4e-09	1.0554	0.128911	AT1G09200.1		Histone superfamily protein
GRMZM2G078360	-0.67635	1.77e-06	0.397351	0.0825946	-1.02625	2.61e-10	0.0889331	0.976345	AT2G16920.1	PFU2,UBC23	ubiquitin-conjugating enzyme 23
GRMZM2G078379	-0.955486	5.95e-07	0.0723849	0.87471	-1.06586	4e-07	-0.00124463	0.998153	AT2G16485.1		nucleic acid binding;zinc ion binding;DNA binding
GRMZM2G078465	-1.12643	0.000502488	1.8883	0.0013883	-2.99443	1.34e-13	-0.0388572	0.998153	AT2G43840.1	UGT74F1	UDP-glycosyltransferase 74 F1
GRMZM2G078472	-2.88355	5.98e-178	-1.45553	1.57e-20	-1.5464	1.63e-52	-0.0751596	0.981069	AT5G65010.2	ASN2	asparagine synthetase 2
GRMZM2G078500	2.53808	1.73e-34	0.511998	0.0427138	1.50353	5.73e-08	-0.425291	0.0625083	AT4G15093.1		catalytic LigB subunit of aromatic ring-opening dioxygenase family
GRMZM2G078566	1.9134	1.74e-45	1.14903	2.82e-14	0.677426	0.000995605	-0.0253684	0.995155	AT1G64760.2		O-Glycosyl hydrolases family 17 protein
GRMZM2G078723	-0.191273	0.322203	-1.48137	1.36e-21	1.13554	8.11e-16	-0.0973945	0.976345	AT4G32870.1		Polyketide cyclase/dehydrase and lipid transport superfamily protein
GRMZM2G078876	1.28963	3.69e-23	-0.0770487	0.777987	1.11934	4.15e-14	-0.186803	0.559624	AT2G13820.1		Bifunctional inhibitor/lipid-transfer protein/seed storage 2S albumin superfamily protein
GRMZM2G078985	1.85661	1.42e-57	0.556381	7.25e-05	1.08535	4.57e-13	-0.154525	0.624626	AT3G11940.2	AML1,ATRPS5A,RPS5A	ribosomal protein 5A
GRMZM2G079127	5.57401	6.36e-62	3.95989	1.64e-24	0.35999	0.812803	-1.01786	4.86e-09	AT1G33110.1		MATE efflux family protein
GRMZM2G079200	3.22383	1.04e-28	1.62609	2.01e-10	1.60454	0.000137143	0.155042	0.976345	AT3G23050.1	AXR2,IAA7	indole-3-acetic acid 7
GRMZM2G079323	-0.355136	0.423108	-1.03788	0.0684482	-0.573317	0.222187	-1.11591	0.0322855	AT5G53500.1		Transducin/WD40 repeat-like superfamily protein
GRMZM2G079428	-1.35902	7.98e-17	-0.407964	0.159098	-1.05696	7.52e-10	-0.0644195	0.9929	AT4G33630.1	EX1	Protein of unknown function (DUF3506)
GRMZM2G079440	2.09788	2.61e-16	-0.42689	0.434731	0.6718	0.141759	-1.70894	1.63e-11	AT5G66400.1	ATDI8,RAB18	Dehydrin family protein
GRMZM2G079484	7.99372	3.19e-19	2.09481	1.19e-10	4.2857	1.15e-09	-0.261293	0.78424	AT4G13290.1	CYP71A19	cytochrome P450, family 71, subfamily A, polypeptide 19
GRMZM2G079613	3.00127	6.69e-80	-0.1771	0.507066	2.06143	1.06e-24	-1.02783	4.91e-15	AT1G04770.1		Tetratricopeptide repeat (TPR)-like superfamily protein
GRMZM2G079616	3.56708	0	-0.664186	2.07e-14	2.13654	1.43e-159	-2.03463	1.54e-280	AT3G62160.1		HXXXD-type acyl-transferase family protein
GRMZM2G079619	0.777718	0.678345	-1.90508	0.119857	1.87902	0.0350813	-0.0722171	0.998153	AT3G26330.1	CYP71B37	cytochrome P450, family 71, subfamily B, polypeptide 37
GRMZM2G079956	1.85373	7.74e-96	1.26211	3.18e-37	1.05972	1.66e-28	0.510279	0.0428954	AT5G07220.1	ATBAG3,BAG3	BCL-2-associated athanogene 3
GRMZM2G080045	1.37511	2.36e-06	1.30985	9.29e-06	0.425647	0.449076	0.425657	0.283191	AT2G38290.1	AMT2,AMT2;1,ATAMT2	ammonium transporter 2
GRMZM2G080156	-5.05892	8.76e-08	-3.79776	0.000850924	-1.33745	0.0279148	-0.0895404	0.976345	AT2G16530.1		3-oxo-5-alpha-steroid 4-dehydrogenase family protein
GRMZM2G080176	-0.642854	0.191844	0.890249	0.318808	-1.8626	0.000297573	-0.350352	0.976345	AT5G60040.1	NRPC1	nuclear RNA polymerase C1
GRMZM2G080466	-3.91828	2.95e-09	-6.7116	1.54e-22	1.74392	1e-10	-0.407774	0.976345
GRMZM2G080487	4.37637	5.99e-28	0.17032	0.757417	3.44014	2.92e-15	-0.45133	0.262172
GRMZM2G080516	0.984543	0.00889119	-1.2721	2e-06	2.07111	5.04e-14	-0.0913231	0.9929	AT4G17500.1	ATERF-1,ERF-1	ethylene responsive element binding factor 1
GRMZM2G080724	-1.29621	3.59e-17	-1.08163	0.000107555	-1.34482	1.07e-15	-1.05855	6.28e-05	AT4G27670.1	HSP21	heat shock protein 21
GRMZM2G080725	1.42601	9.09e-07	0.453961	0.445818	-0.134191	0.856578	-1.00863	0.00128964	AT1G27150.1		Tetratricopeptide repeat (TPR)-like superfamily protein
GRMZM2G080839	1.72965	0.00251382	-1.19716	0.00477271	2.55112	6.29e-09	-0.169433	0.978907	AT5G44400.1		FAD-binding Berberine family protein
GRMZM2G081114	0.181506	0.000996729	-0.854508	2.67e-28	1.01855	1.99e-48	0.0350147	0.976345	AT3G47070.1
GRMZM2G081155	-0.659453	4.07e-05	0.279167	0.378052	-1.30666	1.36e-13	-0.322391	0.399401	AT2G41790.1		Insulinase (Peptidase family M16) family protein
GRMZM2G081160	-4.10402	1.29e-07	-1.74333	0.180122	-1.8669	0.00172892	0.00588228	0.998153	AT1G77490.1	TAPX	thylakoidal ascorbate peroxidase
GRMZM2G081173	2.30111	9.47e-47	1.22438	4.91e-11	1.2772	9.05e-08	0.279001	0.166897	AT3G18830.1	ATPLT5,ATPMT5,PMT5	polyol/monosaccharide transporter 5
GRMZM2G081268	3.44922	1.38e-261	0.978624	8.1e-20	1.99158	3.3e-47	-0.411945	1.4e-06	AT1G67280.1		Glyoxalase/Bleomycin resistance protein/Dioxygenase superfamily protein
GRMZM2G081380	-0.747954	0.0743581	0.313891	0.774707	-1.65815	0.000181952	-0.55661	0.716373	AT5G48460.1		Actin binding Calponin homology (CH) domain-containing protein
GRMZM2G081429	-0.97847	0.239527	2.21236	0.079252	-2.67373	0.000540228	0.0153826	0.998153	AT3G12810.1	chr13,PIE1,SRCAP	SNF2 domain-containing protein / helicase domain-containing protein
GRMZM2G081626	1.40081	2.56e-34	-0.328117	0.00572699	2.13163	2.42e-81	0.458898	1.72e-05	AT4G32940.1	GAMMA-VPE,GAMMAVPE	gamma vacuolar processing enzyme
GRMZM2G081639	-0.735598	0.167419	0.307627	0.784927	-1.37253	0.0108962	-0.321649	0.976345	AT1G67500.2	ATREV3,REV3	recovery protein 3
GRMZM2G081912	4.90586	2.36e-10	2.00793	0.000100481	2.20794	0.00723839	0.240822	0.976345	AT3G58030.2		RING/U-box superfamily protein
GRMZM2G081949	1.88928	2.43e-63	0.112137	0.722573	0.490831	0.0119806	-1.21792	1.31e-24	AT3G57540.1		Remorin family protein
GRMZM2G082372	-2.14278	0.000104795	-4.07436	3.46e-24	1.71023	1.2e-09	-0.0958812	0.997392	AT4G28556.1	RIC7	PAK-box/P21-Rho-binding family protein
GRMZM2G082376	-0.803912	0.000410342	-1.63056	5.97e-21	1.31882	1.13e-16	0.532487	0.127817	AT3G25030.2		RING/U-box superfamily protein
GRMZM2G082544	0.917028	0.000555853	0.158594	0.662715	1.25964	3.41e-07	0.559744	0.038871	AT5G59350.1
GRMZM2G082792	5.24193	3.39e-186	3.19321	6.36e-84	1.48932	3.78e-05	-0.431578	6.38e-05	AT5G54500.1	FQR1	flavodoxin-like quinone reductase 1
GRMZM2G082853	1.31748	0.000739685	1.24772	0.00310425	0.170698	0.845721	0.168102	0.976345	AT3G16210.1		F-box family protein
GRMZM2G082886	-0.252422	0.501958	-2.00683	5.58e-17	1.27358	3.7e-09	-0.396241	0.708927	AT3G51030.1	ATTRX H1,ATTRX1,TRX1	thioredoxin H-type 1
GRMZM2G083130	-0.671596	9.5e-06	-1.56923	7.63e-31	1.00847	1.78e-16	0.161252	0.953794	AT1G22380.1	AtUGT85A3,UGT85A3	UDP-glucosyl transferase 85A3
GRMZM2G083285	-1.00274	0.121741	0.933558	0.330362	-1.30927	0.0464788	0.452503	0.976345
GRMZM2G083347	0.456342	0.000157435	-0.859393	1.04e-07	0.233856	0.193835	-1.01963	4.94e-14	AT5G13180.1	ANAC083,NAC083,VNI2	NAC domain containing protein 83
GRMZM2G083374	-0.940929	1.2e-11	0.268936	0.378126	-1.37302	3.78e-16	-0.123334	0.976345	AT2G25660.1	emb2410	embryo defective 2410
GRMZM2G083497	2.11489	3.31e-19	0.53277	0.0543769	1.27447	2.65e-05	-0.215146	0.861525	AT1G07770.1	RPS15A	ribosomal protein S15A
GRMZM2G083689	-0.694443	0.00903093	0.303396	0.60546	-1.13488	0.000268785	-0.111572	0.984015	AT2G13540.1	ABH1,ATCBP80,CBP80,ENS	ARM repeat superfamily protein
GRMZM2G083810	-1.94501	1.71e-115	-1.25	1.78e-19	-1.21355	2.03e-36	-0.468039	0.00478786	AT5G12020.1	HSP17.6II	17.6 kDa class II heat shock protein
GRMZM2G083822	0.474339	0.347087	1.32072	0.0737225	-1.46735	0.00805885	-0.383996	0.976345
GRMZM2G083886	1.23535	6.96e-15	0.33854	0.0639615	1.0267	9.73e-09	0.189016	0.658118	AT1G11510.1		DNA-binding storekeeper protein-related transcriptional regulator
GRMZM2G083894	1.44258	6.6e-49	0.215422	0.135377	1.08885	6.43e-25	-0.0808454	0.979203	AT3G12630.1		A20/AN1-like zinc finger family protein
GRMZM2G084195	-3.13856	2.15e-13	-3.57551	2.62e-32	1.35205	2.21e-09	0.750562	0.636047	AT5G59970.1		Histone superfamily protein
GRMZM2G084369	0.214586	0.620735	0.997339	0.0472241	-1.30552	0.00154155	-0.490775	0.495063	AT3G55040.1	GSTL2	glutathione transferase lambda 2
GRMZM2G084489	-1.55815	0.024893	0.55109	0.750271	-2.04455	0.0026858	-0.109993	0.996312	AT3G62900.1		CW-type Zinc Finger
GRMZM2G084525	-0.695474	0.124386	0.103803	0.92654	-1.2006	0.0263703	-0.397217	0.976345	AT1G06900.1		Insulinase (Peptidase family M16) family protein
GRMZM2G084583	-0.493162	0.00365521	-1.47551	1.31e-19	1.02452	1.61e-11	0.0961775	0.976345	AT4G38620.1	ATMYB4,MYB4	myb domain protein 4
GRMZM2G084586	-0.902839	0.00259757	0.276935	0.690407	-1.39649	1.44e-05	-0.190403	0.976345	AT3G13530.1	MAP3KE1,MAPKKK7	mitogen-activated protein kinase kinase kinase 7
GRMZM2G084739	1.15155	1.53e-19	0.0619197	0.789004	1.08723	1.19e-14	0.0549257	0.976345	AT1G33140.1	PGY2	Ribosomal protein L6 family
GRMZM2G084779	-2.97273	3.18e-05	-2.55635	0.0187182	-1.36671	0.0211684	-0.469473	0.976345	AT4G13420.1	ATHAK5,HAK5	high affinity K+ transporter 5
GRMZM2G084819	-0.211508	0.450919	0.944443	0.00603794	-1.50971	2.79e-08	-0.32093	0.652062
GRMZM2G084891	-0.361013	0.624501	1.38123	0.100338	-1.60551	0.0142293	0.0205464	0.998153	AT4G21710.1	EMB1989,NRPB2,RPB2	DNA-directed RNA polymerase family protein
GRMZM2G084935	0.845309	1.07e-36	-0.234073	0.0733109	1.15931	6.33e-31	0.135567	0.248665	AT1G18210.2		Calcium-binding EF-hand family protein
GRMZM2G085117	0.0708802	0.855705	-2.00409	9.79e-17	1.23939	1.17e-07	-0.734559	0.0508372	AT1G15710.1		prephenate dehydrogenase family protein
GRMZM2G085381	0.921268	2.02e-108	0.27984	0.000224096	1.01988	3.3e-67	0.430245	1.27e-17	AT4G02610.1		Aldolase-type TIM barrel family protein
GRMZM2G085408	0.686361	0.398792	-0.734128	0.257113	1.49237	0.00671595	0.193898	0.981069	AT1G25370.1		Protein of unknown function (DUF1639)
GRMZM2G085513	0.924958	0.0232978	1.70723	0.00391264	-1.32769	0.0278301	-0.55331	0.473536	AT5G67210.1		Protein of unknown function (DUF579)
GRMZM2G085530	-0.769513	4.03e-07	0.419959	0.126321	-1.33588	1.23e-13	-0.106689	0.976345	AT3G14205.1		Phosphoinositide phosphatase family protein
GRMZM2G085661	3.85843	0	2.47389	6.04e-156	1.42198	1.68e-23	0.101009	0.553	AT3G26330.1	CYP71B37	cytochrome P450, family 71, subfamily B, polypeptide 37
GRMZM2G085845	2.14588	1.2e-53	1.16983	1.69e-16	1.14934	5.9e-10	0.237062	0.213143	AT5G07990.1	CYP75B1,D501,TT7	Cytochrome P450 superfamily protein
GRMZM2G085854	-3.16902	1.26e-190	-3.9601	3.6e-276	1.02494	6.07e-34	0.276449	0.634611	AT1G01420.1	UGT72B3	UDP-glucosyl transferase 72B3
GRMZM2G085924	2.36161	0	1.71998	1.26e-105	0.899697	6.63e-32	0.311299	2.12e-06	AT4G35150.1		O-methyltransferase family protein
GRMZM2G086030	-1.01668	1.81e-44	0.232888	0.104312	-1.01153	5.3e-24	0.283389	0.00990373	AT4G28080.1		Tetratricopeptide repeat (TPR)-like superfamily protein
GRMZM2G086093	-0.767326	0.127079	0.959929	0.205472	-1.64969	0.00131608	0.0216666	0.998153	AT2G36810.1		ARM repeat superfamily protein
GRMZM2G086450	-1.25572	5.73e-06	-0.267992	0.665371	-1.0138	0.000516225	-0.00214291	0.998153
GRMZM2G086841	0.0646099	0.824014	-1.93011	7.71e-23	1.01979	4.55e-08	-0.892086	0.000232646	AT1G80920.1	J8	Chaperone DnaJ-domain superfamily protein
GRMZM2G086897	-0.66959	0.0537046	-2.89432	3.51e-23	1.19546	2.61e-07	-0.877016	0.128918	AT3G62650.2
GRMZM2G086940	3.48688	8.54e-05	1.28377	0.0879674	1.80703	0.0410545	0.422834	0.97152	AT1G65295.1
GRMZM2G087226	3.5075	3.12e-25	1.9479	2.2e-10	1.30041	0.0235824	-0.0613532	0.9929	AT4G14820.1		Pentatricopeptide repeat (PPR) superfamily protein
GRMZM2G087482	0.618162	0.222352	1.63357	0.0138066	-1.39568	0.026543	-0.407123	0.901183	AT5G36740.1		Acyl-CoA N-acyltransferase with RING/FYVE/PHD-type zinc finger protein
GRMZM2G087507	2.06841	4.01e-12	1.97904	1.06e-10	0.167863	0.833432	0.147416	0.976345	AT1G59960.1		NAD(P)-linked oxidoreductase superfamily protein
GRMZM2G087531	-0.778091	0.0167973	0.457118	0.459147	-1.3079	0.000199901	-0.0586938	0.997392	AT1G27850.1
GRMZM2G087749	-1.11243	2.51e-07	-0.197919	0.718648	-1.22303	1.49e-07	-0.267054	0.944405	AT3G06670.1		binding
GRMZM2G087824	5.30077	1.1e-10	2.32026	0.0394606	0.201444	0.864926	-1.77634	0.000335435	AT2G14095.1
GRMZM2G087827	3.0145	3.03e-15	-0.2736	0.784927	1.06793	0.103024	-1.90869	2.76e-08	AT1G28640.1		GDSL-like Lipase/Acylhydrolase superfamily protein
GRMZM2G087875	0.175056	0.743361	-2.65824	1.56e-09	0.977387	0.00990459	-1.55919	0.00227473	AT4G37370.1	CYP81D8	cytochrome P450, family 81, subfamily D, polypeptide 8
GRMZM2G088132	-1.02364	0.519293	-3.32531	0.000123815	1.99408	0.00388846	0.00584793	0.998153	AT3G01280.1	ATVDAC1,VDAC1	voltage dependent anion channel 1
GRMZM2G088336	-0.0705033	0.917101	1.23925	0.119857	-1.48814	0.0153026	-0.21664	0.976345
GRMZM2G088413	1.92985	0.204418	-0.180333	0.917296	1.82029	0.0418952	0.498432	0.976345	AT4G33280.1		AP2/B3-like transcriptional factor family protein
GRMZM2G088951	0.934733	0.0018118	0.122591	0.784927	1.12824	0.000143496	0.380681	0.505109	AT3G57260.1	BG2,BGL2,PR-2,PR2	beta-1,3-glucanase 2
GRMZM2G089106	-2.10182	0.000176766	-1.81788	0.00167691	0.0524977	0.953831	0.252401	0.976345	AT4G20380.2	LSD1	LSD1 zinc finger family protein
GRMZM2G089421	1.65322	7.85e-34	0.389513	0.01065	1.1951	1.1e-14	-0.00860805	0.998153	AT1G57860.1		Translation protein SH3-like family protein
GRMZM2G089461	1.00128	6.3e-05	2.14324	1.04e-13	-1.12081	0.00323107	0.0350027	0.997392	AT1G06840.1		Leucine-rich repeat protein kinase family protein
GRMZM2G089506	-0.811233	0.287074	-1.63756	0.00200512	1.0594	0.0411953	0.260677	0.976345	AT5G10770.1		Eukaryotic aspartyl protease family protein
GRMZM2G089673	3.17113	8.48e-09	1.03003	0.0784988	1.66786	0.0198965	-0.0783235	0.995155	AT1G13970.1		Protein of unknown function (DUF1336)
GRMZM2G089698	2.35952	9.89e-65	1.80199	9.8e-18	-0.57406	0.0589167	-1.07516	9.21e-17	AT5G48930.1	HCT	hydroxycinnamoyl-CoA shikimate/quinate hydroxycinnamoyl transferase
GRMZM2G089812	0.556012	2.37e-18	-0.760455	1.23e-19	1.08074	5.66e-45	-0.182382	0.0372973	AT5G63470.2	NF-YC4	nuclear factor Y, subunit C4
GRMZM2G089836	1.89788	8.11e-202	1.03882	2.27e-33	-0.357117	9.16e-05	-1.16187	5.83e-75	AT1G62660.1		Glycosyl hydrolases family 32 protein
GRMZM2G089974	1.22333	3e-41	0.205996	0.177221	1.02206	4.72e-18	0.0613138	0.976345	AT1G73885.1
GRMZM2G089995	0.88342	8.04e-05	-1.12626	2.94e-09	1.92261	4.15e-23	-0.0154264	0.998153	AT3G20310.1	ATERF-7,ATERF7,ERF7	ethylene response factor 7
GRMZM2G090043	-1.67227	0.0702212	-4.17018	3.79e-09	1.41324	0.00469352	-0.427049	0.976345
GRMZM2G090226	2.38128	6.12e-14	0.390908	0.313711	1.74916	2.14e-06	-0.110807	0.976345	AT4G08950.1	EXO	Phosphate-responsive 1 family protein
GRMZM2G090245	0.508583	0.404804	-4.52791	4.67e-09	0.738214	0.191812	-3.10189	4.1e-08	AT1G72610.1	ATGER1,GER1,GLP1	germin-like protein 1
GRMZM2G090269	-0.563159	0.564102	-1.82995	0.00266103	1.22204	0.028949	0.0501761	0.998153	AT2G35000.1		RING/U-box superfamily protein
GRMZM2G090652	-2.13	0.154435	-4.07747	0.000219016	1.66512	0.0452419	NA	NA	AT1G71691.2		GDSL-like Lipase/Acylhydrolase superfamily protein
GRMZM2G090865	0.211127	0.331922	-1.34792	4.09e-14	1.08838	7.46e-11	-0.405624	0.136854
GRMZM2G090887	-1.0238	3.91e-06	0.137372	0.789004	-1.11485	3.05e-06	0.0759996	0.9929	AT4G30100.1		P-loop containing nucleoside triphosphate hydrolases superfamily protein
GRMZM2G091189	1.84449	3.17e-50	0.829759	5.6e-12	1.40026	5.26e-22	0.44457	5.12e-05	AT5G20720.2	ATCPN21,CHCPN10,CPN10,CPN20,CPN21	chaperonin 20
GRMZM2G091201	2.99674	1.64e-15	0.400283	0.645914	0.756239	0.341095	-1.57631	2.52e-06	AT5G04760.1		Duplicated homeodomain-like superfamily protein
GRMZM2G091276	1.25674	4.46e-16	-0.487143	0.0478883	0.324248	0.222002	-1.34556	7.13e-17	AT2G46370.4	FIN219,JAR1	Auxin-responsive GH3 family protein
GRMZM2G091285	-5.68494	8.64e-21	-4.0906	1.29e-08	-1.42351	6.96e-06	0.00706611	0.998153
GRMZM2G091316	2.7347	0.0521859	-1.57603	0.243813	2.28525	0.007635	-0.349332	0.976345	AT2G20830.2		transferases;folic acid binding
GRMZM2G091362	1.48602	0.00115526	0.600946	0.20936	1.13879	0.0272116	0.359728	0.866966	AT5G62440.1		Protein of unknown function (DUF3223)
GRMZM2G091449	-1.06987	7.19e-06	-0.178633	0.756216	-1.08163	1.16e-05	-0.15153	0.976345	AT3G11960.1		Cleavage and polyadenylation specificity factor (CPSF) A subunit protein
GRMZM2G091487	4.22223	2.49e-29	2.2693	6.2e-14	1.86074	0.00121734	0.196756	0.951633	AT1G10150.1		Carbohydrate-binding protein
GRMZM2G091540	4.1229	2.11e-74	-1.07941	3.97e-05	2.69826	2.24e-20	-2.3318	8.73e-41	AT1G51760.1	IAR3,JR3	peptidase M20/M25/M40 family protein
GRMZM2G091578	0.271099	0.0813504	-0.848044	1.02e-09	1.25129	3.4e-23	0.186072	0.689859	AT5G67360.1	ARA12	Subtilase family protein
GRMZM2G091595	7.45535	6.63e-16	1.74347	0.124837	3.06634	0.000117527	-0.556782	0.266435	AT3G07750.1		3\'-5\'-exoribonuclease family protein
GRMZM2G091696	-1.62793	0.00729371	1.32574	0.187676	-2.21692	0.0002576	0.439298	0.976345	AT3G07040.1	RPM1,RPS3	NB-ARC domain-containing disease resistance protein
GRMZM2G091857	-0.492086	0.113375	-2.71115	3.13e-32	1.61553	3.19e-15	-0.507918	0.438061
GRMZM2G092261	-0.137037	0.850855	1.19902	0.216952	-1.62438	0.0156944	-0.346433	0.976345	AT5G06120.4		ARM repeat superfamily protein
GRMZM2G092432	2.65078	3.6e-49	0.336627	0.411186	0.440268	0.295623	-1.77494	7.84e-27	AT1G12420.1	ACR8	ACT domain repeat 8
GRMZM2G092586	-0.466749	0.383906	0.793249	0.327913	-1.49584	0.00327417	-0.240238	0.976345	AT4G38200.1		SEC7-like guanine nucleotide exchange family protein
GRMZM2G092595	-2.04677	1.24e-51	-0.615896	0.0027948	-1.17461	9.4e-18	0.290082	0.605026	AT1G71010.1	FAB1C	FORMS APLOID AND BINUCLEATE CELLS 1C
GRMZM2G092627	-0.78441	0.00966647	1.46324	0.00150093	-2.23144	1.38e-10	0.00151781	0.998153	AT1G64790.2	ILA	ILITYHIA
GRMZM2G092661	-0.396833	0.455506	0.67558	0.328992	-1.02028	0.0447891	0.0461448	0.998153	AT1G35220.1
GRMZM2G092723	-2.93897	9.35e-09	-1.14474	0.141804	-1.17176	0.00979088	0.387708	0.976345	AT4G01860.1		Transducin family protein / WD-40 repeat family protein
GRMZM2G093139	1.57356	8.82e-43	-0.38431	0.0242808	1.08959	2.62e-13	-0.803567	2.05e-12	AT3G04350.1		Plant protein of unknown function (DUF946)
GRMZM2G093286	-0.036844	0.954945	-1.47297	0.0312299	-0.542793	0.376947	-1.71762	0.000867465	AT2G46660.1	CYP78A6	cytochrome P450, family 78, subfamily A, polypeptide 6
GRMZM2G093305	1.89248	6.17e-06	0.957023	0.0177277	1.08957	0.0444361	0.27704	0.967544	AT2G29660.1		zinc finger (C2H2 type) family protein
GRMZM2G093755	2.80758	6.94e-21	1.51106	4.64e-07	1.11782	0.0200652	-0.0439793	0.996312	AT3G51000.1		alpha/beta-Hydrolases superfamily protein
GRMZM2G093838	-2.12397	0.0100926	-0.438171	0.676458	-1.76608	3.93e-06	0.0417026	0.998153	AT2G19380.1		RNA recognition motif (RRM)-containing protein
GRMZM2G093849	0.781205	4.74e-06	-0.67116	0.00500918	0.213154	0.506968	-1.16609	2.27e-10
GRMZM2G094017	2.18481	1.41e-124	-0.397687	0.00185773	1.61652	1.3e-42	-0.903194	5.12e-26	AT2G39980.1		HXXXD-type acyl-transferase family protein
GRMZM2G094083	0.704976	0.0841129	1.74617	0.00063698	-1.27735	0.0199253	-0.249081	0.976345	AT3G57290.1	ATEIF3E-1,ATINT6,EIF3E,INT-6,INT6,TIF3E1	eukaryotic translation initiation factor 3E
GRMZM2G094224	7.98324	0	2.13883	4.66e-131	5.67928	0	-0.0809363	0.505864	AT4G12800.1	PSAL	photosystem I subunit l
GRMZM2G094375	5.94667	1.6e-14	4.43931	2.51e-05	-0.289606	0.757142	-1.73422	8.92e-06	AT3G09220.1	LAC7	laccase 7
GRMZM2G094490	5.08773	1.05e-43	5.96581	1.31e-65	0.126835	0.936402	1.14666	1.02e-15	AT1G53270.1		ABC-2 type transporter family protein
GRMZM2G094541	5.53919	1.32e-16	1.97712	4.54e-06	2.55912	0.000731807	-0.107105	0.988107	AT4G00960.1		Protein kinase superfamily protein
GRMZM2G094664	-1.53778	0.00102757	-0.540605	0.604732	-1.27195	0.00799133	-0.255771	0.976345	AT1G58602.1		LRR and NB-ARC domains-containing disease resistance protein
GRMZM2G095126	1.40298	7.39e-15	1.85076	6.7e-11	-1.43236	3.59e-06	-0.950375	4.58e-08	AT5G08380.1	AGAL1,AtAGAL1	alpha-galactosidase 1
GRMZM2G095164	2.22199	6.23e-09	-0.324021	0.473802	2.38766	2.28e-11	-0.0158508	0.998153	AT4G15800.1	RALFL33	ralf-like 33
GRMZM2G095219	-0.878482	0.00769535	0.137789	0.86962	-1.61769	4.12e-06	-0.551328	0.609818	AT4G17140.3		pleckstrin homology (PH) domain-containing protein
GRMZM2G095326	-0.726095	0.016229	0.644119	0.233961	-1.53324	5.24e-06	-0.147191	0.976345	AT2G26780.1		ARM repeat superfamily protein
GRMZM2G095695	-0.724238	0.110121	0.192651	0.828993	-1.09275	0.0240462	-0.16572	0.984581	AT2G36070.1	ATTIM44-2,TIM44-2	translocase inner membrane subunit 44-2
GRMZM2G095851	NA	NA	-7.54626	3.78e-17	5.77613	2.34e-17	NA	NA	AT1G56070.1	LOS1	Ribosomal protein S5/Elongation factor G/III/V family protein
GRMZM2G095861	1.5709	0.271372	-3.70164	2.54e-05	3.20608	4.47e-06	-0.642711	0.848944	AT5G46240.1	KAT1	potassium channel in Arabidopsis thaliana 1
GRMZM2G095868	-0.435013	0.483472	0.931299	0.28057	-1.47492	0.0109226	-0.147343	0.9929
GRMZM2G095905	-0.383192	0.391649	1.734	0.00158142	-1.87574	6.88e-05	0.178385	0.976345	AT5G02950.1		Tudor/PWWP/MBT superfamily protein
GRMZM2G095931	-0.979427	0.034078	0.0629419	0.955041	-1.02967	0.0359598	0.00412721	0.998153	AT5G16630.2	ATRAD4,RAD4	DNA repair protein Rad4 family
GRMZM2G096016	-1.97973	0.0572906	-3.85145	9.42e-09	1.89529	0.000166844	0.0787683	0.998153	AT3G05690.1	ATHAP2B,HAP2B,NF-YA2,UNE8	nuclear factor Y, subunit A2
GRMZM2G096153	1.69558	1.4e-25	0.371502	0.0562858	1.20813	3.11e-10	-0.0502874	0.991276	AT3G03190.1	ATGSTF11,ATGSTF6,GSTF11	glutathione S-transferase F11
GRMZM2G096303	1.23686	0.0014031	0.0764949	0.894618	1.14787	0.00468109	0.0813379	0.9929	AT4G01897.1
GRMZM2G096370	-0.746258	0.000322699	0.604617	0.0978408	-1.60336	6.85e-12	-0.216365	0.976345	AT3G52140.1		tetratricopeptide repeat (TPR)-containing protein
GRMZM2G096407	1.49225	4.85e-12	-0.371265	0.369904	0.6862	0.041439	-1.08028	1.3e-06	AT1G10010.1	AAP8,ATAAP8	amino acid permease 8
GRMZM2G096412	0.948022	4.43e-05	0.292826	0.242269	1.35934	6.63e-10	0.761213	0.0001	AT3G16520.3	UGT88A1	UDP-glucosyl transferase 88A1
GRMZM2G096475	8.43121	1.01e-49	8.27646	6.49e-46	-0.0269326	0.981931	0.125155	0.904053	AT1G52690.1		Late embryogenesis abundant protein (LEA) family protein
GRMZM2G096553	-0.756197	0.510738	0.945965	0.552622	-2.62077	0.00153855	-0.814062	0.656249	AT3G04820.1		Pseudouridine synthase family protein
GRMZM2G096683	-0.0266793	0.922484	-0.503059	0.00374128	1.02412	1.6e-10	0.595219	0.00266639	AT3G18830.1	ATPLT5,ATPMT5,PMT5	polyol/monosaccharide transporter 5
GRMZM2G096695	3.36674	0	1.5147	7.74e-100	1.87164	4.7e-153	0.0755098	0.578394	AT4G10300.1		RmlC-like cupins superfamily protein
GRMZM2G096753	-0.27881	0.1406	-1.27514	8.05e-21	1.52463	1.71e-33	0.5766	0.00188111	AT1G08650.1	ATPPCK1,PPCK1	phosphoenolpyruvate carboxylase kinase 1
GRMZM2G096952	1.27924	0.0148695	-1.39085	0.00463198	1.56954	0.000657303	-0.860503	0.231606	AT1G17840.1	ABCG11,ATWBC11,COF1,DSO,WBC11	white-brown complex homolog protein 11
GRMZM2G097137	1.74786	0.00241637	0.538801	0.380508	1.54622	0.00790979	0.495988	0.707265	AT3G22600.1		Bifunctional inhibitor/lipid-transfer protein/seed storage 2S albumin superfamily protein
GRMZM2G097141	-2.56985	3.31e-16	-2.41605	0.000178399	-1.90626	2.45e-10	-1.40047	0.0516198
GRMZM2G097207	1.07579	0.000597775	0.214145	0.647948	1.06101	0.00153217	0.272585	0.87932	AT5G58090.1		O-Glycosyl hydrolases family 17 protein
GRMZM2G097434	-1.33073	2e-47	-0.457281	0.00505583	-1.03151	7.94e-19	-0.113302	0.976345	AT5G20840.1		Phosphoinositide phosphatase family protein
GRMZM2G097641	2.458	2.83e-14	0.241838	0.607316	1.79126	1.5e-06	-0.285738	0.827817	AT2G35840.1		Sucrose-6F-phosphate phosphohydrolase family protein
GRMZM2G097704	0.767659	9.17e-13	-0.36273	0.00656219	1.00862	4.11e-18	-0.0660313	0.976345	AT4G16820.1	PLA-I{beta]2	alpha/beta-Hydrolases superfamily protein
GRMZM2G097812	-0.925756	0.00693648	0.327755	0.719864	-1.67884	1.47e-05	-0.403979	0.909373
GRMZM2G097843	-1.49976	3.13e-07	-0.064514	0.932449	-1.24022	0.000129671	0.187038	0.976345	AT1G09040.1
GRMZM2G097884	-1.47318	0.000153643	0.00266324	0.99737	-1.28224	0.000529092	0.176566	0.979639
GRMZM2G097900	0.9178	3.02e-08	-0.882435	7.1e-07	1.27744	1.33e-13	-0.454866	0.0252879	AT5G37770.1	CML24,TCH2	EF hand calcium-binding protein family
GRMZM2G098015	0.788058	0.0857649	-0.324579	0.568911	1.25994	0.00196411	0.23482	0.976345
GRMZM2G098031	-0.744754	0.0944597	1.46684	0.00281676	-1.39429	0.00272765	0.737816	0.221396	AT5G49810.1	MMT	methionine S-methyltransferase
GRMZM2G098078	-0.0130556	0.982917	0.861437	0.24837	-1.31706	0.0141963	-0.428107	0.889597	AT2G40730.1		Protein kinase family protein with ARM repeat domain
GRMZM2G098084	2.75392	4.45e-06	-0.0433173	0.965253	2.5219	9.98e-06	0.0680199	0.997392
GRMZM2G098319	-2.20602	0.000983021	-0.0397597	0.979627	-1.88983	0.00459443	0.0128051	0.998153
GRMZM2G098721	-1.91637	2.54e-14	-2.58102	1.6e-45	1.10732	4.83e-13	0.467128	0.607301	AT5G46030.1
GRMZM2G098890	2.85238	1.16e-10	0.118591	0.890015	1.36107	0.0327198	-1.06825	0.0103009	AT3G02100.1		UDP-Glycosyltransferase superfamily protein
GRMZM2G098892	6.11019	1.5e-15	2.27625	0.0616713	0.0626383	0.96371	-2.8721	7.67e-13	AT3G02100.1		UDP-Glycosyltransferase superfamily protein
GRMZM2G099092	-0.0715364	0.8164	-1.49659	2.3e-09	0.454092	0.0669292	-0.88545	0.00298114	AT4G30380.1		Barwin-related endoglucanase
GRMZM2G099160	-0.724797	0.000208658	0.156806	0.729732	-1.03013	2.23e-06	-0.10901	0.976345	AT5G49960.1
GRMZM2G099239	1.6564	1.71e-11	-0.0345174	0.948999	1.00765	0.00138329	-0.588581	0.0421048	AT2G41870.1		Remorin family protein
GRMZM2G099337	-0.572368	0.083247	0.546016	0.394208	-1.40228	0.000229364	-0.264384	0.976345	AT5G16680.1		RING/FYVE/PHD zinc finger superfamily protein
GRMZM2G099340	3.55534	0	2.4608	1.32e-185	1.39399	4.87e-33	0.358331	2.17e-07	AT3G09390.1	ATMT-1,ATMT-K,MT2A	metallothionein 2A
GRMZM2G099355	-0.328604	0.0204594	0.85559	1.32e-06	-1.23903	1.61e-15	-0.0120292	0.998153	AT1G80070.1	EMB14,EMB177,EMB33,SUS2	Pre-mRNA-processing-splicing factor
GRMZM2G099413	0.188463	0.804309	-0.770495	0.163957	1.23892	0.0120302	0.348428	0.976345
GRMZM2G099467	0.52966	0.00346423	-0.964485	2.16e-06	0.27369	0.276047	-1.14711	4.99e-10	AT5G24530.1	DMR6	2-oxoglutarate (2OG) and Fe(II)-dependent oxygenase superfamily protein
GRMZM2G099481	-1.39453	3.73e-26	-0.688872	0.00124201	-1.08134	3.4e-13	-0.329415	0.378201	AT3G09560.2	ATPAH1,PAH1	Lipin family protein
GRMZM2G099619	0.978201	0.18948	-0.514124	0.519383	1.41204	0.0173976	0.074706	0.998153	AT3G55090.1		ABC-2 type transporter family protein
GRMZM2G099648	-1.37691	0.000178513	0.0811887	0.922786	-1.15777	0.00230659	0.273418	0.976345	AT1G24330.1		ARM repeat superfamily protein
GRMZM2G099678	0.288051	0.167307	-3.53762	9.45e-82	1.69041	1.55e-32	-2.01648	5.73e-20	AT4G28940.1		Phosphorylase superfamily protein
GRMZM2G100060	0.00279351	0.990884	0.533964	0.141728	-1.22418	1.08e-06	-0.644858	0.0162482	AT2G07050.1	CAS1	cycloartenol synthase 1
GRMZM2G100360	-2.63721	4.91e-20	-1.60744	0.000979447	-1.53757	7.3e-09	-0.440427	0.960649	AT2G37210.1		lysine decarboxylase family protein
GRMZM2G100412	-0.69021	0.724751	-4.13101	0.000164538	1.83231	0.0307042	-0.172327	0.976345	AT1G12740.1	CYP87A2	cytochrome P450, family 87, subfamily A, polypeptide 2
GRMZM2G100454	-2.06931	8.18e-36	-1.92553	1.44e-24	0.0256475	0.936979	0.205016	0.976345	AT5G56790.1		Protein kinase superfamily protein
GRMZM2G100819	0.686584	0.304899	-0.549333	0.398809	1.28139	0.0126948	0.151282	0.991276	AT4G18372.1		Small nuclear ribonucleoprotein family protein
GRMZM2G101116	1.54009	2.15e-05	-0.293841	0.642968	1.12583	0.0105062	-0.56869	0.311454	AT2G43120.1		RmlC-like cupins superfamily protein
GRMZM2G101125	-0.193059	0.658439	0.476856	0.519928	-1.56366	4.93e-05	-0.843989	0.067527	AT2G41190.1		Transmembrane amino acid transporter family protein
GRMZM2G101527	-6.71613	3.54e-12	-4.1376	3.97e-07	-1.0538	0.0102057	0.294542	0.976345	AT3G14470.1		NB-ARC domain-containing disease resistance protein
GRMZM2G101664	0.817221	4.58e-08	1.42252	2.33e-10	-1.15798	1.53e-07	-0.505254	0.00797202	AT3G15680.1		Ran BP2/NZF zinc finger-like superfamily protein
GRMZM2G101711	-0.410749	0.0470048	0.701155	0.00704784	-1.00769	3.29e-06	0.141513	0.976345
GRMZM2G101872	-2.21012	0.0668121	-2.82228	0.000351449	1.40954	0.0402247	0.384018	0.976345	AT3G20570.1	AtENODL9,ENODL9	early nodulin-like protein 9
GRMZM2G101916	2.21534	1.2e-09	0.976866	0.00291269	1.34678	0.0023191	0.226337	0.976345	AT3G20570.1	AtENODL9,ENODL9	early nodulin-like protein 9
GRMZM2G102079	2.88987	0	-0.444362	2.56e-05	1.93391	7.06e-85	-1.33851	9.39e-87	AT5G07990.1	CYP75B1,D501,TT7	Cytochrome P450 superfamily protein
GRMZM2G102138	-1.03566	0.452165	-3.40612	0.000207116	1.37995	0.0617702	-0.302672	0.976345
GRMZM2G102183	1.437	1.62e-46	0.205343	0.594669	-1.58904	3.21e-20	-2.75854	2.32e-116	AT5G03860.2	MLS	malate synthase
GRMZM2G102318	0.381651	0.480513	-1.18368	0.00282893	1.10142	0.00369507	-0.350073	0.966397	AT3G14630.1	CYP72A9	cytochrome P450, family 72, subfamily A, polypeptide 9
GRMZM2G102356	0.149597	0.850677	0.872037	0.042941	0.931356	0.101391	1.63107	3.61e-05	AT1G24020.2	MLP423	MLP-like protein 423
GRMZM2G102483	2.47249	1.37e-81	1.1686	5.95e-17	1.10032	4.33e-09	-0.13742	0.738064	AT4G38810.2		Calcium-binding EF-hand family protein
GRMZM2G102550	-0.596693	0.336612	-1.80007	2.07e-05	1.02913	0.00736303	-0.0835487	0.997392	AT4G36810.1	GGPS1	geranylgeranyl pyrophosphate synthase 1
GRMZM2G102664	-1.37547	0.0012582	-0.0565428	0.964674	-1.45638	0.00104081	-0.145965	0.9929	AT5G43130.1	TAF4,TAF4B	TBP-associated factor 4
GRMZM2G102683	-1.2044	0.0236218	-2.41243	6.33e-10	1.42492	1.08e-05	0.233872	0.976345	AT3G18830.1	ATPLT5,ATPMT5,PMT5	polyol/monosaccharide transporter 5
GRMZM2G102711	-0.811319	0.000210851	0.2361	0.661339	-1.36341	1.69e-08	-0.275329	0.904556	AT1G03140.1		splicing factor Prp18 family protein
GRMZM2G102760	-0.244672	0.195623	-3.24569	1.13e-84	1.28188	1.1e-23	-1.62233	1.08e-14	AT1G55020.1	ATLOX1,LOX1	lipoxygenase 1
GRMZM2G102802	4.06967	4.72e-114	0.999867	1.72e-10	2.65311	8.17e-30	-0.309969	0.0525681	AT5G43150.1
GRMZM2G103013	3.40791	2.86e-22	1.93779	1.63e-11	1.59355	0.0021776	0.318395	0.571427	AT1G35430.1
GRMZM2G103079	-0.761549	0.00035095	0.749296	0.0171824	-1.25121	4.23e-07	0.281257	0.7833	AT5G07980.1		dentin sialophosphoprotein-related
GRMZM2G103119	-1.54232	0.00197879	-1.011	0.282496	-1.16249	0.0265258	-0.534895	0.944405	AT3G58050.1
GRMZM2G103197	-4.67613	1.59e-58	-3.67917	3.38e-78	0.82274	8.68e-09	1.60954	0.00125679	AT1G19670.1	ATCLH1,ATHCOR1,CLH1,CORI1	chlorophyllase 1
GRMZM2G103230	-0.608367	0.000161164	0.28417	0.385596	-1.16022	4.75e-10	-0.224563	0.802467	AT3G02890.1		RING/FYVE/PHD zinc finger superfamily protein
GRMZM2G103250	-1.39887	8.47e-20	-0.290773	0.401492	-1.41963	7.07e-18	-0.267076	0.789376	AT4G30825.1		Tetratricopeptide repeat (TPR)-like superfamily protein
GRMZM2G103251	-0.752672	0.209195	-0.256424	0.735828	0.660804	0.24	1.10624	0.0456437	AT3G06190.1	ATBPM2,BPM2	BTB-POZ and MATH domain 2
GRMZM2G103342	3.5792	2.4e-40	1.24468	3.59e-06	1.70388	2.39e-05	-0.469782	0.0694601	AT1G71695.1		Peroxidase superfamily protein
GRMZM2G103512	-0.18028	0.798462	-1.07976	0.027556	0.956447	0.041099	0.122876	0.9929	AT1G09560.1	GLP5	germin-like protein 5
GRMZM2G103546	4.65153	3.76e-38	1.70685	5.32e-09	2.24736	1.97e-05	-0.385684	0.312955	AT1G44170.2	ALDH3H1,ALDH4	aldehyde dehydrogenase 3H1
GRMZM2G103595	0.309789	0.146299	-0.64673	0.00014664	1.05856	2.49e-10	0.157866	0.96035	AT2G39705.1	DVL11,RTFL8	ROTUNDIFOLIA like 8
GRMZM2G103840	1.23823	0.0232264	0.0148846	0.982092	1.21774	0.0275506	0.125671	0.9929	AT2G24220.1	ATPUP5,PUP5	purine permease 5
GRMZM2G103881	1.35466	5.49e-41	-0.538276	0.0119311	-0.353154	0.0734435	-2.18106	1.56e-81	AT4G22920.1	ATNYE1,NYE1	non-yellowing 1
GRMZM2G103929	3.59376	9e-23	1.5828	6.17e-06	1.60031	0.00425072	-0.168472	0.976345	AT4G31250.1		Leucine-rich repeat protein kinase family protein
GRMZM2G104041	2.24642	7.32e-111	0.601978	1.01e-07	1.30054	5.44e-23	-0.283399	0.00507122	AT1G71050.1		Heavy metal transport/detoxification superfamily protein
GRMZM2G104047	-0.942263	5.44e-06	0.384656	0.295774	-1.18781	1.39e-07	0.168402	0.976345	AT5G53440.1
GRMZM2G104847	-2.1403	0.00277569	-1.91162	0.0265776	-0.328734	0.757142	-0.0951062	0.998153	AT1G49430.1	LACS2,LRD2	long-chain acyl-CoA synthetase 2
GRMZM2G104877	0.860505	0.577513	-1.20459	0.317286	2.64918	0.00135297	0.6954	0.763521	AT1G64940.1	CYP89A6	cytochrome P450, family 87, subfamily A, polypeptide 6
GRMZM2G104920	-1.31646	2.06e-13	-0.222655	0.568787	-1.07937	1.45e-08	0.0502266	0.995483	AT2G32950.1	ATCOP1,COP1,DET340,EMB168,FUS1	Transducin/WD40 repeat-like superfamily protein
GRMZM2G104938	1.25189	0.221868	-1.83434	0.00175876	2.82056	5.37e-07	0.0165824	0.998153	AT3G48700.1	ATCXE13,CXE13	carboxyesterase 13
GRMZM2G105221	1.9675	1.3e-16	0.881734	9.03e-06	1.69771	8.99e-11	0.689622	0.000241879	AT2G41640.1		Glycosyltransferase family 61 protein
GRMZM2G105256	-1.78254	0.033717	2.04135	0.117125	-2.89844	0.00010343	0.265486	0.976345	AT3G26560.1		ATP-dependent RNA helicase, putative
GRMZM2G105362	2.67964	7.11e-13	0.685299	0.0986891	1.57413	0.0010076	-0.241799	0.976345	AT2G06925.1	ATSPLA2-ALPHA,PLA2-ALPHA	Phospholipase A2 family protein
GRMZM2G105428	-1.34874	0.00371863	1.11535	0.130456	-1.92607	8.79e-05	0.406719	0.976345	AT3G07040.1	RPM1,RPS3	NB-ARC domain-containing disease resistance protein
GRMZM2G105522	7.3204	4.87e-25	2.58466	0.000471096	1.03416	0.351232	-2.57527	3.8e-23	AT1G62420.1		Protein of unknown function (DUF506)
GRMZM2G105604	0.026537	0.856855	1.19227	3.18e-19	-1.0723	1.27e-16	0.139122	0.700563	AT5G40850.1	UPM1	urophorphyrin methylase 1
GRMZM2G105644	0.849394	5.7e-84	-0.332754	6.26e-06	1.02524	9.92e-61	-0.104295	0.165747	AT1G74470.1		Pyridine nucleotide-disulphide oxidoreductase family protein
GRMZM2G105801	-0.758592	0.0179209	-1.76787	7.26e-14	1.22119	1.5e-08	0.257258	0.976345	AT4G00525.1
GRMZM2G106119	-1.61597	4.49e-47	-0.292037	0.247087	-1.52625	3.4e-30	-0.160658	0.948792	AT1G21640.1	ATNADK2,NADK2	NAD kinase 2
GRMZM2G106190	1.23086	2.96e-24	0.564195	0.00228559	-0.0790608	0.823434	-0.687788	2.82e-08	AT2G27510.1	ATFD3,FD3	ferredoxin 3
GRMZM2G106213	0.00510497	0.982917	2.222	1.14e-16	-2.49257	2.71e-25	-0.25617	0.579472	AT5G48300.1	ADG1,APS1	ADP glucose pyrophosphorylase 1
GRMZM2G106303	2.26498	1.9e-05	-0.0188242	0.984279	0.925659	0.278428	-1.00105	0.119358	AT1G76690.1	ATOPR2,OPR2	12-oxophytodienoate reductase 2
GRMZM2G106344	1.11559	1.54e-38	1.49994	3.21e-38	-0.62786	2.32e-06	-0.193078	0.131954	AT1G60420.1		DC1 domain-containing protein
GRMZM2G106393	1.02633	0.0848842	1.41681	0.000143499	1.02446	0.0888462	1.46171	2.68e-05	AT4G10265.1		Wound-responsive family protein
GRMZM2G106413	-1.43707	6.9e-10	-0.582865	0.0210912	0.259718	0.400902	1.12467	2.35e-05	AT4G10270.1		Wound-responsive family protein
GRMZM2G106445	0.624844	0.0183663	1.66026	5.21e-14	-0.0824145	0.875927	0.986041	4.7e-07	AT4G10265.1		Wound-responsive family protein
GRMZM2G106493	6.6763	5.98e-12	2.34816	1.46e-07	3.20613	4.26e-05	0.460824	0.515146	AT5G10530.1		Concanavalin A-like lectin protein kinase family protein
GRMZM2G106622	1.16891	1.24e-17	0.0258668	0.950173	-0.0336711	0.936979	-1.11159	1.4e-14	AT5G13200.1		GRAM domain family protein
GRMZM2G106752	3.01921	5.04e-24	2.33214	1.58e-26	1.57301	0.000181601	1.01452	1.29e-08	AT5G64550.1		loricrin-related
GRMZM2G106766	-0.918799	0.0155828	0.0480954	0.964248	-1.11847	0.00769124	-0.13866	0.99205	AT4G30200.3	VEL1	vernalization5/VIN3-like
GRMZM2G106819	2.32834	7.6e-21	-0.733967	0.019127	1.71044	9.18e-09	-1.22028	2.31e-07	AT5G56550.1	ATOXS3,OXS3	oxidative stress 3
GRMZM2G106928	1.52951	2.26e-83	0.346463	0.000404863	1.26716	6.05e-44	0.138287	0.362688	AT2G28190.1	CSD2,CZSOD2	copper/zinc superoxide dismutase 2
GRMZM2G106950	0.409094	0.00129831	0.203087	0.171138	1.14326	1.24e-21	0.988192	2.09e-23	AT5G48220.1		Aldolase-type TIM barrel family protein
GRMZM2G106974	-1.03515	2.3e-10	-0.151731	0.711839	-1.02538	5.08e-09	-0.0986936	0.976345	AT1G14610.1	TWN2,VALRS	valyl-tRNA synthetase / valine--tRNA ligase (VALRS)
GRMZM2G107073	0.15325	0.572541	-2.59966	2.44e-49	1.79501	3.19e-34	-0.8736	0.000587621	AT3G61490.2		Pectin lyase-like superfamily protein
GRMZM2G107116	-1.2972	1.08e-21	-0.13356	0.719864	-1.37613	7.5e-19	-0.17093	0.966227	AT3G13330.1	PA200	proteasome activating protein 200
GRMZM2G107226	-2.29812	0.000782365	-4.74901	3.78e-13	1.14384	0.00793933	-0.615796	0.911535
GRMZM2G107417	2.8293	5.86e-13	1.27046	0.00124236	1.33119	0.0211464	-0.0284906	0.998153	AT1G64355.1
GRMZM2G107562	1.25783	3.9e-53	0.0761834	0.852209	1.36656	7.03e-09	0.269083	0.00198885	AT5G26330.1		Cupredoxin superfamily protein
GRMZM2G107570	0.527622	0.596823	-2.70584	0.00410507	0.656604	0.504613	-1.62865	0.0351286	AT5G45690.1		Protein of unknown function (DUF1264)
GRMZM2G107739	-1.05902	2.37e-05	0.0945166	0.876295	-1.3537	3.88e-07	-0.16679	0.976345	AT3G08860.1	PYD4	PYRIMIDINE 4
GRMZM2G107987	-1.04082	0.263439	0.967246	0.547459	-1.68414	0.0463985	0.0138405	0.998153	AT1G20720.1		RAD3-like DNA-binding helicase protein
GRMZM2G108003	-0.0134526	0.940569	-2.5702	2.64e-52	0.319684	0.038768	-2.1574	2.58e-45
GRMZM2G108057	-0.258803	0.670055	0.436522	0.678922	-1.21188	0.0289856	-0.487123	0.853243	AT5G23630.1	MIA,PDR2	phosphate deficiency response 2
GRMZM2G108103	0.406004	1.18e-06	-0.614194	7.61e-12	1.16573	6.94e-45	0.198153	0.0930972
GRMZM2G108251	-1.4614	6.55e-06	6.54682	7.1e-14	-5.89023	3.24e-22	1.04597	0.0153874
GRMZM2G108396	0.987961	7.78e-06	0.037026	0.919125	1.23314	2.65e-08	0.344369	0.312955	AT2G28790.1		Pathogenesis-related thaumatin superfamily protein
GRMZM2G108514	2.22432	1.28e-220	-0.982128	3.42e-30	2.2518	1.83e-167	-0.896533	1.02e-38	AT2G20340.1		Pyridoxal phosphate (PLP)-dependent transferases superfamily protein
GRMZM2G108523	-0.201759	0.669158	-0.41799	0.170699	1.32276	2.96e-07	1.13249	0.000100562
GRMZM2G108527	5.35226	5.61e-11	1.25086	0.25795	1.133	0.289467	-1.66627	0.000581343
GRMZM2G108537	0.783372	3.8e-06	1.5894	1.44e-17	-0.554831	0.0284392	0.293799	0.244491	AT1G21890.1		nodulin MtN21 /EamA-like transporter family protein
GRMZM2G108655	0.226275	0.452596	1.01745	0.00148506	-1.03062	0.000796624	-0.203958	0.976345	AT3G14172.1
GRMZM2G108807	NA	NA	-4.90788	3.15e-11	5.07931	8.23e-15	0.294542	0.976345	AT2G31200.1	ADF6,ATADF6	actin depolymerizing factor 6
GRMZM2G108818	0.446868	0.796395	-2.49138	0.0197733	2.10368	0.0104117	-0.133239	0.9929	AT5G57520.1	ATZFP2,ZFP2	zinc finger protein 2
GRMZM2G108833	0.413494	0.740523	-2.50901	0.0475525	2.07216	0.0177557	0.00108956	0.998153	AT2G31200.1	ADF6,ATADF6	actin depolymerizing factor 6
GRMZM2G108997	1.11722	0.00329712	-0.0613525	0.948758	-0.0129434	0.985368	-1.05853	0.0136962	AT2G38465.1
GRMZM2G109152	NA	NA	-6.52425	9.66e-14	5.56077	7.78e-19	NA	NA
GRMZM2G109221	2.1542	6.72e-24	0.820784	0.000223941	1.17198	3.72e-05	-0.0786755	0.976345	AT5G18840.1		Major facilitator superfamily protein
GRMZM2G109332	1.71163	2.92e-06	0.648469	0.0228802	1.48119	6.57e-05	0.505721	0.224092	ATMG00160.1		cytochrome oxidase 2
GRMZM2G109448	-5.02506	1.46e-52	-6.56835	7.77e-76	1.00163	1.95e-13	-0.351356	0.976345	AT5G02560.1	HTA12	histone H2A 12
GRMZM2G109509	-1.20851	4.47e-23	0.0167385	0.966128	-1.02708	2.41e-14	0.238342	0.620165	AT4G35270.1		Plant regulator RWP-RK family protein
GRMZM2G109627	2.5098	3.53e-21	0.12763	0.886565	-0.188824	0.825321	-2.41732	9.76e-20	AT3G04070.1	anac047,NAC047	NAC domain containing protein 47
GRMZM2G109830	-1.77698	3.68e-08	0.204948	0.800656	-1.99026	2.83e-09	-0.0176586	0.998153	AT3G47570.1		Leucine-rich repeat protein kinase family protein
GRMZM2G109959	0.0961829	0.961544	-2.78012	0.00278853	2.03386	0.00760548	-0.201996	0.989377	AT2G05540.1		Glycine-rich protein family
GRMZM2G110027	1.42072	8.99e-27	-0.0796817	0.7325	1.61176	2.15e-31	0.170894	0.592487	AT1G75460.1		ATP-dependent protease La (LON) domain protein
GRMZM2G110067	1.57954	0.00724497	1.99164	1.32e-06	0.787014	0.353982	1.28376	0.00047135	AT3G13840.1		GRAS family transcription factor
GRMZM2G110195	4.77137	5.24e-20	2.55678	3.13e-14	2.23925	0.000999272	0.521114	0.156513	AT5G09220.1	AAP2	amino acid permease 2
GRMZM2G110220	2.65622	1.24e-12	0.515854	0.350876	1.32068	0.0133938	-0.617686	0.181483	AT1G70170.1	MMP	matrix metalloproteinase
GRMZM2G110286	-0.572055	0.317759	-3.03272	2.13e-08	0.524682	0.314232	-1.48787	0.0273992	AT2G47870.1		Thioredoxin superfamily protein
GRMZM2G110304	-1.27666	0.0263224	0.518445	0.643726	-1.36017	0.0190196	0.304233	0.976345	AT1G15910.1		XH/XS domain-containing protein
GRMZM2G110511	-7.7354	5.65e-29	-6.21249	5.89e-37	-0.194215	0.475785	0.429581	0.976345	AT2G15480.1	UGT73B5	UDP-glucosyl transferase 73B5
GRMZM2G110567	1.83327	2.14e-110	-1.14768	1.08e-22	0.995081	4.52e-20	-1.92316	2.61e-110	AT5G60710.1		Zinc finger (C3HC4-type RING finger) family protein
GRMZM2G110742	-0.671297	0.145526	0.0345963	0.977182	-1.40433	0.00295687	-0.632949	0.644328
GRMZM2G111208	-0.808989	8.08e-24	0.915602	1.9e-11	-1.57035	6.7e-41	0.196887	0.217671	AT3G14270.1	FAB1B	phosphatidylinositol-4-phosphate 5-kinase family protein
GRMZM2G111300	-0.0467724	0.776124	-0.55129	1.77e-05	1.07923	6.35e-22	0.624641	4.91e-07	AT3G12750.1	ZIP1	zinc transporter 1 precursor
GRMZM2G111355	-0.275533	0.297417	0.667175	0.0373264	-1.05633	4.51e-05	-0.077538	0.99205	AT3G08530.1		Clathrin, heavy chain
GRMZM2G111462	-4.02004	2.6e-06	-3.98486	9.26e-09	0.704364	0.197352	0.238061	0.976345	AT3G28345.1		ABC transporter family protein
GRMZM2G111482	0.104469	0.952489	-2.88356	7.57e-05	2.59769	2.41e-05	-0.0463583	0.998153
GRMZM2G111491	-0.792851	0.00819068	0.306235	0.646986	-1.38485	1.87e-05	-0.256176	0.976345	AT4G29380.1		protein kinase family protein / WD-40 repeat family protein
GRMZM2G111637	0.807465	0.118258	-2.08418	2.23e-10	2.38647	8.39e-15	-0.362552	0.976345	AT5G39210.1	CRR7	chlororespiratory reduction 7
GRMZM2G111846	-0.340909	0.518457	1.05743	0.217021	-1.95532	0.000197803	-0.572527	0.664725	AT4G30990.1		ARM repeat superfamily protein
GRMZM2G111903	-2.45084	4.09e-103	-1.09421	1.3e-09	-1.4738	2.64e-31	-0.0780529	0.978741	AT3G59140.1	ATMRP14,MRP14	multidrug resistance-associated protein 14
GRMZM2G111926	0.462994	3.94e-06	-0.62599	1.32e-09	1.19956	1.58e-35	0.163814	0.420512	AT4G15920.1		Nodulin MtN3 family protein
GRMZM2G111987	1.34525	7.24e-24	0.1287	0.690407	0.0848368	0.822946	-1.06785	3.91e-15	AT3G15760.1
GRMZM2G112149	0.749135	1.94e-16	1.66291	1.37e-49	-1.04217	2.41e-16	-0.0815452	0.940891	AT5G17920.1	ATCIMS,ATMETS,ATMS1	Cobalamin-independent synthase family protein
GRMZM2G112190	0.586033	0.740523	-1.99664	0.113024	1.92176	0.031517	0.00510258	0.998153	AT1G32170.1	XTH30,XTR4	xyloglucan endotransglucosylase/hydrolase 30
GRMZM2G112244	0.12856	0.740523	-0.193184	0.571248	1.1571	5.57e-07	0.878918	0.000282256
GRMZM2G112247	-0.226945	0.25611	-1.26613	7.75e-19	1.1426	2.3e-17	0.15664	0.962215	AT4G35750.1		SEC14 cytosolic factor family protein / phosphoglyceride transfer family protein
GRMZM2G112284	1.16071	9.35e-14	-0.542307	0.00371694	1.08984	3.65e-10	-0.546162	0.00170498	AT1G07280.3		Tetratricopeptide repeat (TPR)-like superfamily protein
GRMZM2G112309	0.609883	0.220044	-1.13207	0.0754932	0.200728	0.823434	-1.32704	0.0104746	AT1G35710.1		Protein kinase family protein with leucine-rich repeat domain
GRMZM2G112337	-0.0722739	0.492024	-1.00055	1.27e-21	1.0418	1.9e-26	0.166953	0.17282	AT5G10770.1		Eukaryotic aspartyl protease family protein
GRMZM2G112488	1.10196	7.91e-05	0.0885834	0.807202	1.46939	2.44e-08	0.521934	0.0841136	AT2G40330.1	PYL6,RCAR9	PYR1-like 6
GRMZM2G112524	0.397417	0.0486803	-0.678716	6.18e-05	1.23698	7.34e-15	0.215802	0.756847
GRMZM2G112538	0.725591	0.00764264	-0.741623	0.00118662	1.51827	8.77e-12	0.117174	0.976345	AT2G26040.1	PYL2,RCAR14	PYR1-like 2
GRMZM2G112629	3.12906	3.11e-76	-1.43375	3.37e-14	2.44942	2.87e-35	-2.0049	4.15e-40	AT1G10585.1		basic helix-loop-helix (bHLH) DNA-binding superfamily protein
GRMZM2G112656	5.39774	2.47e-43	3.80453	2.83e-44	1.68612	0.0145266	0.460195	0.0402092
GRMZM2G112686	1.8138	2.09e-14	1.37026	1.24e-11	1.06753	0.000503329	0.695384	0.000176854	AT5G45910.1		GDSL-like Lipase/Acylhydrolase superfamily protein
GRMZM2G113060	1.73612	4.74e-06	-0.25503	0.784927	0.351908	0.713141	-1.44193	0.000223234	AT1G78080.1	RAP2.4	related to AP2 4
GRMZM2G113096	4.60453	1.93e-20	1.92755	1.99e-07	2.15389	0.00137656	-0.0397932	0.998153	AT4G18040.1	AT.EIF4E1,CUM1,EIF4E,eIF4E1	eukaryotic translation initiation factor 4E
GRMZM2G113163	-2.13496	3.62e-08	0.0065206	0.994113	-1.8943	2.47e-07	0.185443	0.986205	AT5G52280.1		Myosin heavy chain-related protein
GRMZM2G113191	-0.502674	0.655837	-2.12135	0.00138693	1.37403	0.0207568	-0.0692346	0.998153	AT1G08080.1	ACA7,ATACA7	alpha carbonic anhydrase 7
GRMZM2G113232	-1.12638	4.71e-11	0.0326924	0.945062	-1.0766	1.3e-08	0.117447	0.976345	AT3G61690.1		nucleotidyltransferases
GRMZM2G113239	-0.135244	0.932483	-5.23247	8.95e-08	0.470585	0.724899	-0.159365	0.976345	AT5G47320.1	RPS19	ribosomal protein S19
GRMZM2G113365	-0.471806	0.135396	0.560957	0.283303	-1.21833	0.000454674	-0.163504	0.976345	AT1G44910.1	ATPRP40A,PRP40A	pre-mRNA-processing protein 40A
GRMZM2G113415	0.207831	0.74163	2.17045	0.00335632	-1.97123	0.00226175	-0.148931	0.991467	AT5G44200.2	ATCBP20,CBP20	CAP-binding protein 20
GRMZM2G113761	4.0731	0	2.63272	3.03e-156	1.37729	1.64e-18	0.00353729	0.998153	AT2G36870.1	XTH32	xyloglucan endotransglucosylase/hydrolase 32
GRMZM2G113771	-2.30159	0.000651177	-0.701204	0.653352	-1.6249	0.0105229	-0.144978	0.9929	AT3G17850.1		Protein kinase superfamily protein
GRMZM2G113794	4.40808	6.09e-09	1.87948	5.06e-05	2.45845	0.00129883	0.701299	0.211353	AT3G21750.1	UGT71B1	UDP-glucosyl transferase 71B1
GRMZM2G113844	-1.79488	0.000811852	-3.20042	2.84e-13	1.13635	0.00104591	-0.147761	0.9929	AT1G19250.1	FMO1	flavin-dependent monooxygenase 1
GRMZM2G113967	0.784433	0.00457127	-0.655055	0.138392	-0.0365894	0.960675	-1.37199	1.88e-06	AT5G58380.1	CIPK10,PKS2,SIP1,SNRK3.8	SOS3-interacting protein 1
GRMZM2G114048	2.34278	0.00516477	0.0578807	0.978523	-0.355577	0.820312	-1.82783	0.0112133	AT1G69800.1		Cystathionine beta-synthase (CBS) protein
GRMZM2G114055	-2.33155	0.00011513	-2.87147	7.26e-10	1.00726	0.011091	0.360884	0.976345	AT2G14820.1	NPY2	Phototropic-responsive NPH3 family protein
GRMZM2G114153	0.608366	0.24468	-1.30428	0.00262957	1.09838	0.010218	-0.655764	0.438106	AT5G23350.1		GRAM domain-containing protein / ABA-responsive protein-related
GRMZM2G114162	0.0356987	0.888797	0.98012	0.000181954	-1.20619	1.34e-07	-0.220639	0.838278	AT1G49340.1	ATPI4K ALPHA	Phosphatidylinositol 3- and 4-kinase family protein
GRMZM2G114182	-1.13144	3.35e-15	-0.0401319	0.914192	-1.22438	1.82e-13	-0.0926445	0.976345	AT2G32240.1
GRMZM2G114459	-1.45581	5.72e-18	0.350465	0.380873	-1.74884	9.92e-21	0.0875311	0.991276	AT4G00450.1	CCT,CRP	RNA polymerase II transcription mediators
GRMZM2G114538	0.0449775	0.982917	-1.19167	0.328315	2.11004	0.0138955	0.651693	0.80621	AT4G01200.1		Calcium-dependent lipid-binding (CaLB domain) family protein
GRMZM2G114578	2.57958	0.0523041	4.25537	5.51e-09	0.493372	0.697419	2.51164	2.87e-07	AT4G05160.1		AMP-dependent synthetase and ligase family protein
GRMZM2G114588	-0.506999	0.000228392	-2.06163	1.55e-68	1.2923	2.67e-35	-0.205933	0.693417	AT1G75280.1		NmrA-like negative transcriptional regulator family protein
GRMZM2G114672	-1.68094	0.00450736	-0.00045622	0.999868	-1.28437	0.0312947	0.233984	0.980015	AT3G05420.2	ACBP4	acyl-CoA binding protein 4
GRMZM2G114681	1.61171	2.09e-46	-0.0149379	0.964728	0.402187	0.0253412	-1.16209	3.87e-26	AT1G74950.1	JAZ2,TIFY10B	TIFY domain/Divergent CCT motif family protein
GRMZM2G114841	-1.61063	9.97e-08	0.0504938	0.958207	-1.69658	1.81e-07	-0.037002	0.998153	AT1G27920.1	MAP65-8	microtubule-associated protein 65-8
GRMZM2G114861	-0.894327	0.00232854	0.218899	0.756102	-1.2487	7.32e-05	-0.109646	0.992611	AT4G05190.1	ATK5	kinesin 5
GRMZM2G114918	1.75616	0.0561581	-2.67667	0.000536829	2.25573	0.000675556	-1.26768	0.163786	AT5G48930.1	HCT	hydroxycinnamoyl-CoA shikimate/quinate hydroxycinnamoyl transferase
GRMZM2G115127	4.08845	0.000809585	1.27537	0.399519	0.686945	0.483917	-0.424114	0.976345
GRMZM2G115357	1.65212	1.89e-22	0.528277	0.0219671	0.576007	0.0273089	-0.478646	0.0143716	AT1G04240.1	IAA3,SHY2	AUX/IAA transcriptional regulator family protein
GRMZM2G115422	-5.96839	1.84e-102	-6.28859	1.83e-99	0.1477	0.424367	-0.108775	0.996312	AT2G39980.1		HXXXD-type acyl-transferase family protein
GRMZM2G115476	-5.18008	2.9e-08	-6.65833	1.71e-14	1.2266	0.000993029	-0.0895404	0.976345	AT5G19855.1		Chaperonin-like RbcX protein
GRMZM2G115491	0.7851	0.000440861	-0.693663	0.00185699	1.28392	2.59e-09	-0.12484	0.976345	AT3G10080.1		RmlC-like cupins superfamily protein
GRMZM2G115574	1.85199	1.6e-15	0.93413	6.43e-06	1.29026	4.67e-06	0.448614	0.0493622	AT5G50890.1		alpha/beta-Hydrolases superfamily protein
GRMZM2G115705	0.191394	0.69852	0.86706	0.00485647	0.297601	0.616089	1	0.000480584	AT4G21380.1	ARK3,RK3	receptor kinase 3
GRMZM2G115812	0.0561266	0.982328	-4.02664	5.13e-05	3.01303	5.37e-05	-0.0921395	0.9929
GRMZM2G115839	0.819921	1.34e-25	-0.164457	0.623936	1.28931	2.61e-41	0.35247	0.230323	AT3G56360.1
GRMZM2G115981	-0.999736	1.77e-05	0.410034	0.422888	-1.68793	1.58e-10	-0.248186	0.976345	AT5G35690.1
GRMZM2G116029	0.690242	0.0894588	0.0799945	0.871857	1.25326	0.000221225	0.698835	0.0737116	AT1G52140.1
GRMZM2G116083	-0.235006	0.700309	-1.48098	4.42e-06	1.2742	5.78e-05	0.0971339	0.9929	AT1G55160.2
GRMZM2G116126	-1.09005	3.78e-08	0.476344	0.195786	-1.56397	1.56e-12	0.0327552	0.998153	AT5G16280.1		Tetratricopeptide repeat (TPR)-like superfamily protein
GRMZM2G116258	0.79517	3.4e-36	0.0156463	0.919125	1.07584	8.06e-46	0.348725	2.38e-07	AT3G48730.1	GSA2	glutamate-1-semialdehyde 2,1-aminomutase 2
GRMZM2G116461	0.301631	0.198623	-0.50552	0.0015632	1.32877	5.39e-15	0.575666	0.00147086	AT1G03055.1
GRMZM2G116520	0.372534	0.465925	-2.17632	1.71e-08	1.1133	0.00170436	-1.22632	0.0117745
GRMZM2G116526	-0.301208	0.593384	0.869161	0.239275	-1.4567	0.00375782	-0.284459	0.976345	AT3G04260.1	PTAC3	plastid transcriptionally active 3
GRMZM2G116584	0.81916	0.0118059	0.521199	0.494535	-1.10574	0.0191985	-1.31937	0.000179065	AT4G33000.1	ATCBL10,CBL10,SCABP8	calcineurin B-like protein 10
GRMZM2G116614	0.235691	0.00741108	-2.05831	4.03e-109	1.1452	5.12e-46	-1.09124	9.55e-33	AT1G19180.1	JAZ1,TIFY10A	jasmonate-zim-domain protein 1
GRMZM2G116700	-1.38206	8.83e-27	-0.406615	0.0810472	-1.05991	1.71e-12	-0.0436555	0.9929	AT5G54730.1	ATATG18F,ATG18F,G18F	homolog of yeast autophagy 18 (ATG18) F
GRMZM2G116840	-2.0151	7.82e-06	-0.908485	0.226541	-1.14288	0.00907088	-0.0537879	0.998153	AT5G42990.1	UBC18	ubiquitin-conjugating enzyme 18
GRMZM2G116846	-0.559678	0.740523	1.91329	0.0245932	0.0579311	0.969123	1.90004	0.00533166	AT5G06730.1		Peroxidase superfamily protein
GRMZM2G116902	1.31452	0.158454	-1.02231	0.263276	1.53981	0.0390929	-0.397363	0.976345	AT5G19890.1		Peroxidase superfamily protein
GRMZM2G117060	-0.35346	0.306771	0.886636	0.0178858	-1.08225	0.00129569	0.173927	0.976345	AT2G02090.1	CHA19,CHR19,ETL1	SNF2 domain-containing protein / helicase domain-containing protein
GRMZM2G117108	-1.03899	0.000199673	0.235825	0.704734	-1.18859	7.35e-05	0.102237	0.9929	AT1G52520.1	FRS6	FAR1-related sequence 6
GRMZM2G117164	1.12822	1.73e-18	-0.549177	0.0180906	0.102572	0.801065	-1.50592	3.93e-27	AT5G65310.1	ATHB-5,ATHB5,HB5	homeobox protein 5
GRMZM2G117246	3.09143	3.23e-32	-1.50723	5.66e-05	1.70642	2.16e-06	-2.67538	5.29e-27	AT3G11180.1		2-oxoglutarate (2OG) and Fe(II)-dependent oxygenase superfamily protein
GRMZM2G117401	-0.105895	0.814661	1.61866	0.000157107	-1.45828	0.000407286	0.249142	0.976345	AT3G16630.2	ATKINESIN-13A,KINESIN-13A	P-loop containing nucleoside triphosphate hydrolases superfamily protein
GRMZM2G117497	-2.34904	5.63e-07	-0.748994	0.378491	-1.21111	0.00553838	0.265939	0.976345	AT4G39250.1	ATRL1,RL1,RSM2	RAD-like 1
GRMZM2G117513	1.34371	1.45e-133	-0.588175	1.82e-12	0.811694	1.15e-27	-1.06568	2.7e-76	AT1G74950.1	JAZ2,TIFY10B	TIFY domain/Divergent CCT motif family protein
GRMZM2G117558	0.983225	4.53e-42	-0.407369	0.000108112	1.17406	1.68e-37	-0.161562	0.174049	AT3G51510.1
GRMZM2G117706	4.66838	2.1e-49	0.648818	0.00127611	3.96229	3.95e-33	0.143227	0.976345	AT5G05340.1		Peroxidase superfamily protein
GRMZM2G117823	-1.48405	6.38e-13	-1.36078	4.73e-07	-0.592194	0.0041336	-0.408389	0.662977	AT1G55840.1		Sec14p-like phosphatidylinositol transfer family protein
GRMZM2G117851	2.38916	1.31e-27	1.66514	2.9e-06	-0.593128	0.2842	-1.2526	5.65e-10	AT2G46270.2	GBF3	G-box binding factor 3
GRMZM2G117942	-0.535352	0.00571258	-2.63072	6.42e-44	0.89303	6.23e-09	-1.11131	1.41e-05	AT3G04720.1	HEL,PR-4,PR4	pathogenesis-related 4
GRMZM2G117971	-0.747006	0.0376028	-3.1179	7.49e-21	0.852926	0.00246357	-1.29933	0.00880479	AT3G04720.1	HEL,PR-4,PR4	pathogenesis-related 4
GRMZM2G117989	4.39877	1.03e-25	3.73183	6.83e-17	0.227213	0.863887	-0.243649	0.918803	AT3G04720.1	HEL,PR-4,PR4	pathogenesis-related 4
GRMZM2G118022	-0.831482	0.00873813	0.322523	0.644818	-1.37648	6.03e-05	-0.199954	0.976345	AT2G45900.1		Phosphatidylinositol N-acetyglucosaminlytransferase subunit P-related
GRMZM2G118172	3.02458	1.33e-32	-0.895714	0.0122498	1.78861	1.45e-07	-1.95313	4.46e-17	AT4G37710.1		VQ motif-containing protein
GRMZM2G118403	0.0452369	0.927653	1.76967	1.03e-05	-1.30838	0.00288742	0.3912	0.69517
GRMZM2G118786	7.468	5.38e-16	6.2006	4.26e-12	NA	NA	-0.660679	0.118239	AT1G60430.2	ARPC3	actin-related protein C3
GRMZM2G118951	2.38716	2.18e-158	1.59051	2.3e-62	1.28265	4.18e-25	0.544201	5.62e-15	AT1G17620.1		Late embryogenesis abundant (LEA) hydroxyproline-rich glycoprotein family
GRMZM2G119168	3.29564	3.2e-18	1.34666	0.000738736	1.24854	0.0456643	-0.46937	0.34231	AT4G14465.1	AHL20	AT-hook motif nuclear-localized protein 20
GRMZM2G119465	6.4126	9.56e-11	2.62651	3.2e-07	2.51483	0.00268027	0.348213	0.912685	AT5G47730.1		Sec14p-like phosphatidylinositol transfer family protein
GRMZM2G119494	1.11371	0.525854	-0.229527	0.880833	1.9412	0.0294174	0.840833	0.64103	AT3G48950.1		Pectin lyase-like superfamily protein
GRMZM2G119571	-1.02332	6.53e-05	0.516781	0.22842	-1.27067	4.49e-06	0.281714	0.940891	AT4G30790.1
GRMZM2G119642	-3.47715	0.000215025	-3.96513	1.18e-08	1.14506	0.0265938	0.225464	0.976345
GRMZM2G119657	-0.615847	0.00566713	0.743133	0.0163587	-1.1469	5.61e-06	0.237265	0.909373	AT4G04920.1	SFR6	sensitive to freezing 6
GRMZM2G119705	4.55648	9.68e-193	1.82523	6.6e-23	1.19104	0.000102303	-1.43556	3.53e-41
GRMZM2G119755	0.969875	0.0385417	0.251853	0.599934	1.79794	8.39e-07	1.13901	0.000553679	AT1G14870.1	PCR2	PLANT CADMIUM RESISTANCE 2
GRMZM2G119823	4.00867	4.93e-52	-0.0533019	0.938038	1.71376	5.41e-05	-2.12883	1.13e-23	AT5G57150.4		basic helix-loop-helix (bHLH) DNA-binding superfamily protein
GRMZM2G119999	-1.42316	4.61e-08	-0.796216	0.00065602	0.467593	0.054499	1.09879	0.000241878	AT4G40060.1	ATHB-16,ATHB16,HB16	homeobox protein 16
GRMZM2G120320	1.6932	1.59e-106	-0.0625033	0.745551	1.24572	6.19e-34	-0.452544	3.36e-09	AT1G80840.1	ATWRKY40,WRKY40	WRKY DNA-binding protein 40
GRMZM2G120373	-0.741416	0.0269605	0.90431	0.0259095	-1.09976	0.0017821	0.535956	0.393179	AT4G21670.1	ATCPL1,CPL1,FRY2	C-terminal domain phosphatase-like 1
GRMZM2G120539	6.75655	1.39e-148	4.1163	1.73e-84	1.55087	0.00566281	-0.855412	1.68e-17	AT1G20560.1	AAE1	acyl activating enzyme 1
GRMZM2G121115	1.0528	0.270217	-2.13527	0.0058914	1.6582	0.0142398	-0.921106	0.497289	AT3G48360.1	ATBT2,BT2	BTB and TAZ domain protein 2
GRMZM2G121117	-0.352189	0.377061	0.391029	0.609867	-1.35367	0.000433799	-0.563936	0.477623	AT1G80000.2		CASC3/Barentsz eIF4AIII binding
GRMZM2G121612	-0.954083	1.4e-45	-0.128419	0.483167	-1.03305	4.51e-24	-0.161136	0.298098	AT1G11720.2	ATSS3,SS3	starch synthase 3
GRMZM2G121700	-0.555571	0.032929	-2.54245	2.24e-26	1.00438	4.55e-07	-0.877792	0.0194504	AT1G14130.1		2-oxoglutarate (2OG) and Fe(II)-dependent oxygenase superfamily protein
GRMZM2G121753	1.34681	1.11e-14	1.73169	1.32e-11	-1.3221	2.18e-06	-0.896126	1.88e-07	AT4G39250.1	ATRL1,RL1,RSM2	RAD-like 1
GRMZM2G121776	-0.605312	0.0183868	0.382656	0.373579	-1.00552	0.000248076	0.0145324	0.998153	AT1G32490.2	EMB2733,ESP3	RNA helicase family protein
GRMZM2G121905	-1.4913	0.013944	1.56115	0.150287	-2.58894	4.69e-05	0.172401	0.9929	AT1G79990.3		structural molecules
GRMZM2G121928	5.00053	2.99e-33	1.76038	0.00520211	0.645292	0.604716	-2.17671	1.55e-16
GRMZM2G121990	3.61105	7.11e-06	0.146764	0.903299	1.95431	0.0183419	-0.668208	0.65293
GRMZM2G122276	1.05384	0.00318834	-1.95454	9.63e-12	2.07046	4.71e-14	-0.797634	0.0774783
GRMZM2G122302	1.12676	1.61e-09	3.31503	2.34e-35	-2.11431	5.31e-11	0.0645917	0.983423	AT2G32300.1	UCC1	uclacyanin 1
GRMZM2G122577	1.41033	0.0442223	-1.20657	0.027241	2.22029	1.58e-05	-0.160496	0.992193	AT5G01790.1
GRMZM2G122584	1.48527	6.84e-40	0.186534	0.343291	1.16219	4.65e-15	-0.0752807	0.976345	AT1G51100.1
GRMZM2G122618	-0.738169	0.0200172	1.48085	0.00261753	-2.25945	5.95e-10	-0.0556353	0.997392	AT2G28315.1		Nucleotide/sugar transporter family protein
GRMZM2G122750	-1.58172	5.93e-11	-0.390257	0.481763	-1.35536	4.43e-07	-0.141758	0.976345	AT5G44180.1		Homeodomain-like transcriptional regulator
GRMZM2G122762	0.812664	0.65102	-3.2768	4.02e-06	3.72529	1.06e-08	0.0737499	0.998153
GRMZM2G122853	2.42969	1.5e-75	1.8498	2.09e-48	1.01346	1.77e-07	0.496178	2.46e-06	AT4G33420.1		Peroxidase superfamily protein
GRMZM2G122892	-3.84053	4.88e-79	-3.54122	6.42e-64	-0.0664052	0.812803	0.244367	0.976345	AT2G04690.1		Pyridoxamine 5\'-phosphate oxidase family protein
GRMZM2G123309	3.15564	2.35e-85	0.589769	0.00196803	1.70101	6.08e-14	-0.774875	4.13e-09	AT3G14680.1	CYP72A14	cytochrome P450, family 72, subfamily A, polypeptide 14
GRMZM2G123314	5.69168	6.68e-13	0.58775	0.413859	3.4179	1.39e-06	-0.596552	0.410405	AT3G47570.1		Leucine-rich repeat protein kinase family protein
GRMZM2G123394	1.59299	0.0454691	-1.63344	0.0264397	1.83269	0.00537143	-0.882372	0.464185	AT2G40000.1	ATHSPRO2,HSPRO2	ortholog of sugar beet HS1 PRO-1 2
GRMZM2G123407	2.0511	8.19e-52	0.782096	2.68e-07	1.2399	4.33e-12	0.0367062	0.9929	AT1G08500.1	AtENODL18,ENODL18	early nodulin-like protein 18
GRMZM2G123446	2.20682	0.000271028	1.4195	0.00231006	1.4471	0.0367349	0.862004	0.0915215	AT1G13110.1	CYP71B7	cytochrome P450, family 71 subfamily B, polypeptide 7
GRMZM2G123587	-0.495189	0.250777	0.633754	0.430149	-1.67959	0.000117472	-0.521508	0.702828	AT5G04560.1	DME	HhH-GPD base excision DNA repair family protein
GRMZM2G123660	-0.791851	0.000734645	0.18043	0.769952	-1.24915	2.64e-06	-0.241782	0.976345	AT5G58410.1		HEAT/U-box domain-containing protein
GRMZM2G123986	6.64826	1.75e-58	-0.520354	0.116178	4.68322	8.52e-28	-2.07153	1.35e-31	AT5G48850.1	ATSDI1	Tetratricopeptide repeat (TPR)-like superfamily protein
GRMZM2G124026	3.3511	1.62e-70	1.88897	1.76e-21	1.09888	0.00120891	-0.263799	0.27172	AT3G48660.1		Protein of unknown function (DUF 3339)
GRMZM2G124175	-0.479712	0.340775	-1.2281	0.0170704	0.0997119	0.886087	-0.53499	0.779235	AT2G27150.2	AAO3,AOdelta,At-AO3,AtAAO3	abscisic aldehyde oxidase 3
GRMZM2G124179	0.336646	0.522346	-0.47368	0.267805	1.09873	0.00210968	0.346823	0.903235	AT5G45700.1		Haloacid dehalogenase-like hydrolase (HAD) superfamily protein
GRMZM2G124229	1.38553	0.0200045	-1.00286	0.274224	0.557522	0.585422	-1.45631	0.0156634	AT5G06570.2		alpha/beta-Hydrolases superfamily protein
GRMZM2G124371	-0.205872	0.7818	1.30393	0.17266	-1.58451	0.0232644	-0.172009	0.991276	AT5G42140.1		Regulator of chromosome condensation (RCC1) family with FYVE zinc finger domain
GRMZM2G124423	0.636998	0.127236	-0.14863	0.784927	1.11967	0.00162757	0.398009	0.698379	AT3G18930.1		RING/U-box superfamily protein
GRMZM2G124602	-0.28094	0.629253	1.00448	0.0745727	-1.15616	0.0252567	0.104454	0.9929	AT1G63130.1		Tetratricopeptide repeat (TPR)-like superfamily protein
GRMZM2G124759	2.8038	0.00892774	-0.884578	0.218257	3.50157	1.8e-07	0.396595	0.976345	AT4G18550.1		alpha/beta-Hydrolases superfamily protein
GRMZM2G124921	6.49774	1.08e-14	2.98879	2.2e-09	2.06587	0.0183188	-0.122791	0.981069	AT2G26560.1	PLA IIA,PLA2A,PLP2	phospholipase A 2A
GRMZM2G125001	-6.75731	6.59e-37	-6.08109	3.34e-20	-1.22226	1.1e-09	-0.234689	0.976345	AT5G58380.1	CIPK10,PKS2,SIP1,SNRK3.8	SOS3-interacting protein 1
GRMZM2G125020	2.76415	2.39e-18	0.742768	0.078057	1.11948	0.0260261	-0.735969	0.0190968	AT3G63210.1	MARD1	Protein of unknown function (DUF581)
GRMZM2G125034	1.38594	4.22e-09	-0.0561291	0.894393	1.03088	0.000103533	-0.331954	0.539163	AT5G01830.1		ARM repeat superfamily protein
GRMZM2G125241	1.72195	8.76e-34	0.431326	0.00663418	1.21861	3.68e-13	-0.0095742	0.998153	AT1G18650.1	PDCB3	plasmodesmata callose-binding protein 3
GRMZM2G125263	-0.403219	0.410095	0.38155	0.657232	-1.0668	0.0234316	-0.255377	0.976345	AT3G47570.1		Leucine-rich repeat protein kinase family protein
GRMZM2G125266	0.519704	0.00160966	-0.723686	3.29e-05	1.25361	2.11e-14	0.0702241	0.976345	AT5G52810.1		NAD(P)-binding Rossmann-fold superfamily protein
GRMZM2G125294	-1.38549	7.51e-33	-0.0779224	0.789004	-1.36854	2.2e-26	-0.0181396	0.998153	AT5G44180.1		Homeodomain-like transcriptional regulator
GRMZM2G125342	-1.19611	3e-10	0.0147757	0.977182	-1.13265	2.37e-08	0.110907	0.976345	AT1G72390.1
GRMZM2G125441	1.05453	0.263976	0.269877	0.784927	1.59901	0.0187884	0.902891	0.300433	AT2G42840.1	PDF1	protodermal factor 1
GRMZM2G125529	-1.29943	2.84e-11	-0.539009	0.180166	-1.46205	9.84e-12	-0.64451	0.110333	AT3G04500.1		RNA-binding (RRM/RBD/RNP motifs) family protein
GRMZM2G125585	-0.794214	0.130725	0.720244	0.391422	-1.3204	0.0138747	0.139677	0.9929	AT4G11670.1		Protein of unknown function (DUF810)
GRMZM2G125653	2.30199	9.38e-12	0.187238	0.789075	0.651009	0.319294	-1.28619	7.7e-05	AT1G80840.1	ATWRKY40,WRKY40	WRKY DNA-binding protein 40
GRMZM2G125669	-3.14769	8.79e-15	-3.416	9.55e-12	-0.373065	0.385997	-0.444433	0.976345	AT3G22370.1	AOX1A,ATAOX1A	alternative oxidase 1A
GRMZM2G125813	3.34288	2.54e-07	0.855101	0.482573	0.550103	0.711269	-1.34875	0.0179257
GRMZM2G125850	-1.68547	1.66e-266	-1.30547	3.99e-67	-0.0678775	0.56057	0.361321	1.31e-08
GRMZM2G125853	-0.877418	7.13e-05	-0.551822	0.202783	-1.2145	5.31e-07	-0.822629	0.0238898
GRMZM2G125923	1.34651	3.78e-09	-1.32745	9.84e-11	2.12505	8.89e-25	-0.461739	0.146641	AT1G08250.1	ADT6	arogenate dehydratase 6
GRMZM2G126026	-0.58573	1.49e-07	0.393144	0.00103837	0.158908	0.327995	1.1825	2.66e-32	AT4G27900.1		CCT motif family protein
GRMZM2G126468	-0.452578	0.404804	0.603417	0.47981	-1.27066	0.0149205	-0.215878	0.976345	AT1G67490.1	GCS1,KNF	glucosidase 1
GRMZM2G126505	-2.96475	3.29e-50	-2.71384	5.42e-44	0.136992	0.585422	0.401889	0.782574	AT4G19230.1	CYP707A1	cytochrome P450, family 707, subfamily A, polypeptide 1
GRMZM2G126566	2.9638	5.31e-28	3.09324	1.58e-09	-1.52806	0.0215511	-1.46651	3.29e-10	AT1G66230.1	AtMYB20,MYB20	myb domain protein 20
GRMZM2G126586	0.919089	4.88e-16	-0.1301	0.546743	1.03181	1.59e-14	0.0400057	0.988713	AT1G17200.1		Uncharacterised protein family (UPF0497)
GRMZM2G126682	1.36647	2.54e-31	0.402044	0.00384731	1.08874	4.74e-15	0.181772	0.401724	AT1G20330.1	CVP1,FRL1,SMT2	sterol methyltransferase 2
GRMZM2G126691	-0.508544	0.176743	0.1551	0.830774	-1.01092	0.0122575	-0.3145	0.976345	AT5G55100.1		SWAP (Suppressor-of-White-APricot)/surp domain-containing protein
GRMZM2G126834	-0.465616	0.0294612	0.927318	0.000952471	-1.28421	6e-08	0.138374	0.976345	AT4G16110.1	ARR2,RR2	response regulator 2
GRMZM2G126839	-0.784236	0.0059438	0.401757	0.453351	-1.24071	4.11e-05	-0.0298113	0.998153	AT2G33440.1		RNA-binding (RRM/RBD/RNP motifs) family protein
GRMZM2G126900	0.97013	0.0439536	-0.991514	0.226881	0.000323276	0.999529	-1.68837	0.000761203	AT1G14520.2	MIOX1	myo-inositol oxygenase 1
GRMZM2G127072	-1.54677	2.86e-23	-3.42194	3.78e-70	0.370315	0.0179946	-1.39761	2.59e-07	AT4G38400.1	ATEXLA2,ATEXPL2,ATHEXP BETA 2.2,EXLA2,EXPL2	expansin-like A2
GRMZM2G127080	-0.29942	0.318903	-1.88487	1.59e-18	1.25671	1.44e-11	-0.25987	0.947234	AT1G80530.1		Major facilitator superfamily protein
GRMZM2G127143	4.05792	1.4e-26	2.53699	2.38e-16	1.53686	0.0126001	0.272757	0.80355	AT4G02360.1		Protein of unknown function, DUF538
GRMZM2G127350	-0.962869	3.16e-19	-0.422286	0.0160333	-1.06493	2.6e-20	-0.473227	0.00621271	AT3G08860.1	PYD4	PYRIMIDINE 4
GRMZM2G127546	0.220048	0.844993	-3.60162	3.73e-21	3.84646	4.54e-25	0.150104	0.9929	AT1G30120.1	PDH-E1 BETA	pyruvate dehydrogenase E1 beta
GRMZM2G127632	-1.23706	1.66e-20	-0.0698985	0.832766	-1.15796	1.65e-13	0.0482112	0.9929	AT1G18160.1		Protein kinase superfamily protein
GRMZM2G127846	1.70887	0.000215552	0.373239	0.784927	-0.729064	0.455503	-1.86573	5.91e-05	AT3G27970.1		Exonuclease family protein
GRMZM2G128176	-1.16467	1.64e-06	0.584915	0.200995	-1.63257	5.37e-09	0.125475	0.976345	AT5G12400.1		DNA binding;zinc ion binding;DNA binding
GRMZM2G128485	-1.26864	4.55e-05	-0.859383	0.0965524	-1.00367	0.00212212	-0.525769	0.697111	AT1G04390.1		BTB/POZ domain-containing protein
GRMZM2G128504	5.01258	3.33e-09	1.16214	0.0485996	2.87357	0.000161386	0.0875294	0.994779	AT3G02100.1		UDP-Glycosyltransferase superfamily protein
GRMZM2G128560	-3.14148	0.00162189	-3.2532	7.36e-07	1.28669	0.015501	0.482075	0.976345	AT1G56020.1
GRMZM2G128658	0.125561	0.893792	2.58619	0.00553641	-1.76684	0.0357988	0.277442	0.976345	AT1G53300.1	TTL1	tetratricopetide-repeat thioredoxin-like 1
GRMZM2G128682	1.65977	0.0155991	-0.269947	0.784927	1.47164	0.0287253	-0.192391	0.981069	AT4G02330.1	ATPMEPCRB	Plant invertase/pectin methylesterase inhibitor superfamily
GRMZM2G128748	-0.316128	0.370609	0.889885	0.0184128	-1.0038	0.00304788	0.220079	0.976345	AT1G64110.3		P-loop containing nucleoside triphosphate hydrolases superfamily protein
GRMZM2G128865	-0.347962	0.498251	1.22713	0.0747648	-1.65336	0.00129773	-0.11641	0.9929	AT5G58100.1
GRMZM2G129140	1.35597	0.00603481	-1.1961	0.0781427	0.702517	0.314232	-1.54106	0.00259293	AT2G22880.1		VQ motif-containing protein
GRMZM2G129189	1.70986	4.47e-11	-0.793408	0.00344279	1.9153	1.49e-13	-0.484807	0.203999	AT3G54420.1	ATCHITIV,ATEP3,CHIV,EP3	homolog of carrot EP3-3 chitinase
GRMZM2G129243	-0.688938	0.150607	0.798228	0.262932	-1.29484	0.00895628	0.156744	0.988107	AT2G45460.2		SMAD/FHA domain-containing protein
GRMZM2G129444	0.742536	0.0944799	1.13963	0.0291957	-0.516923	0.490745	-0.0871616	0.9929	AT5G49880.1		mitotic checkpoint family protein
GRMZM2G129482	-0.735759	3.06e-05	-1.93789	5.24e-17	-0.0395379	0.906752	-1.15418	1.45e-05	AT3G05840.1	ATSK12	Protein kinase superfamily protein
GRMZM2G129493	2.13745	9.45e-15	1.42926	5.86e-09	1.01295	0.0068895	0.386913	0.329075	AT5G06860.1	ATPGIP1,PGIP1	polygalacturonase inhibiting protein 1
GRMZM2G129929	1.52815	0.0166726	-0.0336452	0.974988	1.47658	0.013739	0.0911933	0.996312
GRMZM2G130079	0.661749	0.000491922	-0.555055	0.00322288	1.14108	7.18e-11	-0.016034	0.998153	AT1G09200.1		Histone superfamily protein
GRMZM2G130109	-1.07632	7.31e-19	-0.23452	0.328866	-1.00863	1.46e-13	-0.12168	0.976345	AT3G26000.1		Ribonuclease inhibitor
GRMZM2G130528	2.74512	4.13e-14	2.27694	4.44e-16	1.21868	0.0260459	0.890996	0.000203113	AT5G45910.1		GDSL-like Lipase/Acylhydrolase superfamily protein
GRMZM2G130739	-1.87013	0.0399701	0.762046	0.683447	-1.91983	0.0189533	0.180304	0.9929
GRMZM2G130904	4.93421	2.34e-84	0.991031	1.69e-06	3.01697	6.4e-20	-0.744348	1.3e-06	AT5G19890.1		Peroxidase superfamily protein
GRMZM2G131055	1.19551	0.00521535	-1.1585	0.00112794	1.69202	6.69e-07	-0.521927	0.607865	AT2G41640.1		Glycosyltransferase family 61 protein
GRMZM2G131070	-0.809481	0.0406594	0.608086	0.366703	-1.3393	0.00131345	0.0677328	0.997392	AT4G32160.1		Phox (PX) domain-containing protein
GRMZM2G131228	3.23496	1.04e-119	1.82987	3.09e-35	1.23152	6.12e-08	-0.0966561	0.976345
GRMZM2G131315	5.98629	4.13e-165	4.66527	1.59e-142	1.25266	0.0137014	0.0971198	0.939128	AT1G15000.1	scpl50	serine carboxypeptidase-like 50
GRMZM2G131389	-0.435576	0.484108	0.197647	0.86431	-1.24611	0.0314088	-0.560227	0.822888	AT3G06290.1		SAC3/GANP/Nin1/mts3/eIF-3 p25 family
GRMZM2G131442	0.589813	0.004948	-2.00727	3.23e-22	1.16063	2.66e-10	-1.33967	3.08e-09	AT1G48000.1	AtMYB112,MYB112	myb domain protein 112
GRMZM2G131482	-0.883751	0.0146419	0.189898	0.789004	-1.03589	0.00924316	0.0431587	0.998153	AT5G23080.1	TGH	SWAP (Suppressor-of-White-APricot)/surp domain-containing protein
GRMZM2G131618	0.722477	0.493288	-1.04403	0.109188	1.9362	0.000992605	0.308313	0.976345	AT1G03650.1		Acyl-CoA N-acyltransferases (NAT) superfamily protein
GRMZM2G132093	-1.07966	1.11e-19	-1.74768	9.02e-30	-0.100051	0.656184	-0.708441	0.000194592	AT3G62760.1	ATGSTF13	Glutathione S-transferase family protein
GRMZM2G132223	1.12367	0.512364	-1.08171	0.388381	2.23558	0.00770291	0.358704	0.976345	AT1G28360.1	ATERF12,ERF12	ERF domain protein 12
GRMZM2G132286	5.8444	1.64e-08	2.00696	0.000929865	2.45028	0.00364838	0.269669	0.976345	AT1G32790.2	CID11	CTC-interacting domain 11
GRMZM2G132331	-0.452095	0.387919	-1.93047	7.25e-09	1.4665	1.43e-06	0.0590788	0.998153	AT5G55050.1		GDSL-like Lipase/Acylhydrolase superfamily protein
GRMZM2G132373	-1.28986	1.17e-09	0.136993	0.789004	-1.40307	1.06e-09	0.0498222	0.996312	AT4G33240.3	FAB1A	1-phosphatidylinositol-4-phosphate 5-kinases;zinc ion binding;1-phosphatidylinositol-3-phosphate 5-kinases
GRMZM2G132431	1.87637	2.04e-36	0.529164	0.00545594	1.35568	1.38e-11	0.0800886	0.976345
GRMZM2G132461	3.70919	1.68e-58	1.54035	2.48e-08	1.13493	0.00930357	-0.890337	7.76e-07	AT2G38750.1	ANNAT4	annexin 4
GRMZM2G132504	-1.0292	4.62e-07	0.243523	0.619325	-1.51431	4.44e-11	-0.207777	0.976345	AT5G15540.1	ATSCC2,EMB2773,SCC2	PHD finger family protein
GRMZM2G132774	0.449095	0.129766	-0.0532806	0.890015	1.40819	6.2e-09	0.960737	6.54e-06	AT2G45080.1	cycp3;1	cyclin p3;1
GRMZM2G132811	0.880531	6.33e-13	-0.974019	4.43e-13	1.31668	1.07e-26	-0.477152	0.00119077	AT1G74070.1		Cyclophilin-like peptidyl-prolyl cis-trans isomerase family protein
GRMZM2G132847	-0.0224271	0.9683	1.09763	0.0191327	-1.28496	0.00139151	-0.148984	0.976345	AT1G68720.1	ATTADA,TADA	tRNA arginine adenosine deaminase
GRMZM2G132936	-0.899611	6.66e-05	0.270641	0.571418	-1.16354	1.5e-06	0.0381881	0.998153
GRMZM2G132991	-0.166318	0.611548	1.31264	1.64e-06	-1.08422	0.000112808	0.415336	0.296413	AT5G16300.1		Vps51/Vps67 family (components of vesicular transport) protein
GRMZM2G133400	1.34924	1.01e-32	0.00559498	0.979627	1.54967	2.21e-33	0.264895	0.0485037	AT5G13720.1		Uncharacterised protein family (UPF0114)
GRMZM2G133430	2.72025	7.58e-39	0.724981	0.00171694	1.38978	2.2e-06	-0.50639	0.0111584
GRMZM2G133613	1.67687	0.000141605	0.449712	0.677904	-0.193953	0.857189	-1.24833	0.00750633	AT1G77810.2		Galactosyltransferase family protein
GRMZM2G133718	5.61578	1.17e-46	2.91059	2.06e-11	0.85205	0.419566	-1.46569	1.58e-13	AT2G35770.1	scpl28	serine carboxypeptidase-like 28
GRMZM2G133781	-0.439005	0.297672	-1.86989	7.42e-11	1.38213	2.69e-08	0.014405	0.998153	AT5G24090.1	ATCHIA,CHIA	chitinase A
GRMZM2G133937	-0.947095	9.24e-08	0.145212	0.760649	-1.29855	9.32e-11	-0.166983	0.976345	AT3G59770.1	SAC9	sacI homology domain-containing protein / WW domain-containing protein
GRMZM2G133966	-2.2088	2.11e-27	-0.588662	0.0695712	-1.13632	5.03e-08	0.487901	0.403909	AT1G78580.1	ATTPS1,TPS1	trehalose-6-phosphate synthase
GRMZM2G134023	3.26145	1.71e-75	-0.94401	1.07e-05	2.18112	2.23e-21	-1.91004	7.15e-38	AT3G61460.1	BRH1	brassinosteroid-responsive RING-H2
GRMZM2G134130	0.419309	0.0688599	-1.06624	0.00271676	1.40927	1.57e-14	-0.0264576	0.998153	AT1G67740.1	PSBY,YCF32	photosystem II BY
GRMZM2G134284	-0.984354	9.02e-09	0.279795	0.424662	-1.2874	1.78e-11	0.0127391	0.998153	AT5G01400.1	ESP4	HEAT repeat-containing protein
GRMZM2G134694	-1.20383	0.0647733	0.520173	0.727572	-1.77329	0.00651064	-0.148651	0.9929	AT5G01630.1	ATBRCA2(V),BRCA2(V),BRCA2B	BRCA2-like B
GRMZM2G134753	-0.572578	0.160847	0.772539	0.16279	-1.06901	0.0143857	0.262041	0.976345	AT2G39340.1		SAC3/GANP/Nin1/mts3/eIF-3 p25 family
GRMZM2G134888	1.80247	2.69e-05	-0.51052	0.427433	1.29081	0.00997319	-0.818606	0.133161	AT2G39130.1		Transmembrane amino acid transporter family protein
GRMZM2G134957	2.30344	0.043714	-3.33894	0.00267537	3.96476	2.23e-10	-1.0889	0.335735	AT5G01420.1		Glutaredoxin family protein
GRMZM2G135013	-0.762045	8.62e-06	-0.651087	0.0393057	-1.0592	4.59e-07	-0.892304	0.000306025	AT2G19130.1		S-locus lectin protein kinase family protein
GRMZM2G135132	0.756222	0.00521942	1.81575	3.86e-10	-0.709696	0.0795421	0.373729	0.423317	AT5G03300.1	ADK2	adenosine kinase 2
GRMZM2G135175	0.620673	0.509128	-2.7097	2.98e-05	1.68257	0.00251286	-1.07469	0.298253	AT5G19700.1		MATE efflux family protein
GRMZM2G135236	-1.33841	0.00122445	-0.340833	0.703264	-1.0093	0.0199061	-0.0138154	0.998153	AT1G17500.1		ATPase E1-E2 type family protein / haloacid dehalogenase-like hydrolase family protein
GRMZM2G135256	-0.564742	0.0708925	0.238596	0.719864	-1.17158	0.0002024	-0.326874	0.911535	AT3G27325.2		hydrolases, acting on ester bonds
GRMZM2G135385	0.527022	0.1765	-2.19505	3.92e-10	1.25467	4.59e-05	-1.28688	0.00183977	AT5G53560.1	ATB5-A,ATCB5-E,B5 #2,CB5-E	cytochrome B5 isoform E
GRMZM2G135558	-5.07603	4.25e-06	NA	NA	-3.48358	4.03e-06	NA	NA
GRMZM2G135722	-1.26542	8.44e-11	-0.217001	0.652946	-1.24732	3.44e-09	-0.159326	0.976345	AT5G49690.1		UDP-Glycosyltransferase superfamily protein
GRMZM2G135808	-1.12792	3.27e-16	0.734099	0.000403579	-1.61923	6.87e-25	0.277755	0.454774	AT4G03260.2		Outer arm dynein light chain 1 protein
GRMZM2G135839	-1.42578	4.56e-68	-0.426676	0.00373772	-1.00329	5.17e-19	0.0396702	0.990467	AT4G11800.1		Calcineurin-like metallo-phosphoesterase superfamily protein
GRMZM2G136081	0.473055	0.272331	0.990874	0.000146048	1.1383	0.00101298	1.69589	1.42e-13	AT2G38820.2		Protein of unknown function (DUF506)
GRMZM2G136268	-1.20483	0.00110554	-0.0641253	0.951898	-1.34965	0.000555511	-0.190761	0.976345	AT3G08800.1		ARM repeat superfamily protein
GRMZM2G136353	-1.97054	0.1063	-3.79666	1.21e-05	1.40305	0.034466	-0.0616681	0.998153	AT1G28440.1	HSL1	HAESA-like 1
GRMZM2G136364	2.71534	1.7e-14	-0.25503	0.787142	0.704914	0.342563	-1.99438	4.72e-09	AT5G05960.1		Bifunctional inhibitor/lipid-transfer protein/seed storage 2S albumin superfamily protein
GRMZM2G136372	0.730235	0.618045	-5.53744	6.8e-09	4.50201	7.93e-11	-0.15672	0.976345	AT4G11650.1	ATOSM34,OSM34	osmotin 34
GRMZM2G136453	0.67952	2.21e-13	-2.84996	6.94e-213	2.34208	1.3e-178	-1.12624	4.25e-30	AT5G50400.1	ATPAP27,PAP27	purple acid phosphatase 27
GRMZM2G136469	0.250149	0.750136	-0.678031	0.239013	1.37176	0.00540612	0.493765	0.876442
GRMZM2G136508	0.525216	0.351716	-2.02954	0.000398472	0.693932	0.208694	-1.52798	0.00702936	AT2G01170.1	BAT1	bidirectional amino acid transporter 1
GRMZM2G136734	-2.15488	0.00468057	-0.701301	0.687004	-1.47205	0.0430262	-0.161081	0.9929	AT3G51730.1		saposin B domain-containing protein
GRMZM2G136750	0.465085	0.543545	-0.899231	0.108013	1.35957	0.00636322	0.10397	0.994758	AT1G49000.1
GRMZM2G137286	1.25423	1.91e-05	-0.1515	0.814206	0.0333042	0.968672	-1.25679	6.64e-05	AT3G05580.1		Calcineurin-like metallo-phosphoesterase superfamily protein
GRMZM2G137329	-0.987016	1.19e-69	-2.62231	5.03e-255	1.25679	9.83e-73	-0.326213	2.76e-06	AT3G18280.1		Bifunctional inhibitor/lipid-transfer protein/seed storage 2S albumin superfamily protein
GRMZM2G137348	-0.992764	1.16e-06	0.137155	0.784927	-1.46818	7.41e-12	-0.294802	0.828694	AT3G16630.1	ATKINESIN-13A,KINESIN-13A	P-loop containing nucleoside triphosphate hydrolases superfamily protein
GRMZM2G137535	2.60235	1.88e-60	-0.750661	0.00108155	1.242	5.02e-08	-2.01498	7.19e-43	AT4G16260.1		Glycosyl hydrolase superfamily protein
GRMZM2G137696	-0.379235	0.151076	1.00419	0.000989787	-1.01201	0.000599588	0.39121	0.372152	AT4G16660.1		heat shock protein 70 (Hsp 70) family protein
GRMZM2G137984	-0.62528	0.0290109	0.272916	0.644356	-1.03875	0.000663504	-0.10678	0.991106	AT4G19490.2	ATVPS54,VPS54	VPS54
GRMZM2G138248	-2.06751	9.79e-35	-4.12824	7.83e-110	0.904423	7.91e-14	-1.04348	0.00337734	AT4G39950.1	CYP79B2	cytochrome P450, family 79, subfamily B, polypeptide 2
GRMZM2G138303	0.941895	0.164333	3.175	0.00011854	-1.80194	0.0320881	0.020562	0.998153	AT3G26782.1		Tetratricopeptide repeat (TPR)-like superfamily protein
GRMZM2G138370	-0.702873	0.293312	-2.53351	9.73e-08	1.25383	0.00208645	-0.385719	0.976345
GRMZM2G138382	1.03117	4.37e-08	-0.839708	0.00252353	0.18797	0.666606	-1.59575	1.18e-15	AT2G29690.1	ASA2,ATHANSYNAB	anthranilate synthase 2
GRMZM2G138396	3.51597	0.00664587	-1.88717	0.16904	1.823	0.0415678	-1.119	0.288072	AT4G34410.1	RRTF1	redox responsive transcription factor 1
GRMZM2G138425	-0.92518	4.92e-21	0.0532034	0.836368	-1.27709	3.61e-27	-0.252092	0.255966	AT3G26890.4
GRMZM2G138441	3.39027	3.99e-07	1.05974	0.122408	1.6914	0.0356477	-0.103259	0.9929
GRMZM2G138782	0.845929	0.00355866	1.6917	7.56e-06	-1.08052	0.0127285	-0.214384	0.976345	AT4G39690.1
GRMZM2G139123	1.65802	3.79e-123	0.189601	0.162633	1.24573	4.03e-35	-0.165672	0.129159	AT5G51110.2		Transcriptional coactivator/pterin dehydratase
GRMZM2G139341	-0.741583	0.00225299	0.247059	0.625894	-1.04784	5.68e-05	-0.0252466	0.998153	AT1G64790.2	ILA	ILITYHIA
GRMZM2G139522	1.78469	0.000104069	0.89065	0.0650332	0.928204	0.143604	0.16659	0.976345	AT5G67020.1
GRMZM2G139710	-1.50398	1e-09	-0.453886	0.334752	-1.11634	9.87e-06	-0.0383464	0.998153	AT5G04940.1	SUVH1	SU(VAR)3-9 homolog 1
GRMZM2G139977	-0.927032	2.5e-09	0.344924	0.204065	-1.35249	3.77e-16	-0.0397053	0.996312	AT1G79000.1	ATHAC1,ATHPCAT2,HAC1,PCAT2	histone acetyltransferase of the CBP family 1
GRMZM2G139994	0.8831	0.271305	2.72814	9.52e-07	-0.390451	0.790975	1.29198	0.0065735	AT1G78110.1
GRMZM2G140156	-0.988848	1.03e-11	-0.102772	0.784927	-1.03211	7.52e-11	-0.101739	0.976345	AT3G43240.1		ARID/BRIGHT DNA-binding domain-containing protein
GRMZM2G140201	1.09613	1.24e-05	0.543414	0.0162256	1.23372	1.79e-06	0.743388	0.000217729	AT2G20680.1		Glycosyl hydrolase superfamily protein
GRMZM2G140223	8.18298	1.79e-20	1.33956	1.66e-07	5.5232	1.68e-18	-0.0114942	0.998153
GRMZM2G140339	1.43269	4.58e-07	0.566728	0.0724584	1.03247	0.00297657	0.245523	0.876442	AT5G66100.1		winged-helix DNA-binding transcription factor family protein
GRMZM2G140500	-1.40287	6.53e-06	0.38614	0.564902	-1.68248	4.49e-07	0.0986006	0.9929
GRMZM2G140561	0.917391	0.0127027	1.12778	1.05e-05	1.02437	0.00533905	1.2816	1.23e-07	AT2G46300.1		Late embryogenesis abundant (LEA) hydroxyproline-rich glycoprotein family
GRMZM2G140728	0.893993	0.622659	-2.60477	0.025018	0.388222	0.803294	-1.74332	0.0212959	AT1G64185.1		Lactoylglutathione lyase / glyoxalase I family protein
GRMZM2G140754	-2.14063	5.59e-30	-1.15673	3.72e-05	-1.12093	1.65e-09	-0.101245	0.99205	AT3G16565.2		alanine-tRNA ligases;nucleic acid binding;ligases, forming aminoacyl-tRNA and related compounds;nucleotide binding;ATP binding
GRMZM2G140763	1.40036	1.19e-05	0.0514353	0.919125	1.5878	1.38e-06	0.33115	0.680998
GRMZM2G140811	-1.03061	1.44e-10	-0.0469168	0.902451	-0.975908	1.68e-08	0.0488097	0.9929	AT4G35790.2	ATPLDDELTA,PLDDELTA	phospholipase D delta
GRMZM2G141019	0.411269	0.740523	-0.435912	0.676458	1.5192	0.0309106	0.689494	0.764735	AT1G49660.1	AtCXE5,CXE5	carboxyesterase 5
GRMZM2G141036	2.00835	1.95e-05	0.290442	0.69753	1.31543	0.0213016	-0.212849	0.976345	AT5G10770.1		Eukaryotic aspartyl protease family protein
GRMZM2G141136	-0.168759	0.740523	0.60855	0.323239	-1.03767	0.0156676	-0.22973	0.976345
GRMZM2G141258	-0.421303	0.110586	0.947875	0.0091565	-1.56466	2.26e-08	-0.167253	0.976345	AT2G13370.1	CHR5	chromatin remodeling 5
GRMZM2G141299	0.84296	1.03e-06	-0.410379	0.031985	1.12736	6.11e-11	-0.0649648	0.981069	AT1G29280.1	ATWRKY65,WRKY65	WRKY DNA-binding protein 65
GRMZM2G141320	-1.0922	4.58e-65	-0.778	6.01e-18	-0.0193207	0.899746	0.343805	0.000131157	AT2G11810.1	ATMGD3,MGD3,MGDC	monogalactosyldiacylglycerol synthase type C
GRMZM2G141353	0.552512	0.110124	-0.868931	0.00211785	1.29015	1.74e-06	-0.0559398	0.996312	AT2G42900.1		Plant basic secretory protein (BSP) family protein
GRMZM2G141925	0.57966	0.1844	-0.635808	0.0973035	1.20427	0.000530645	0.0689593	0.995593	AT3G19460.1		Reticulon family protein
GRMZM2G141999	-1.35751	0.000970991	-2.0461	1.33e-13	1.42614	1.22e-08	0.72114	0.36435	AT3G24420.1		alpha/beta-Hydrolases superfamily protein
GRMZM2G142019	-1.78001	0.000557947	-0.320531	0.784927	-1.14345	0.0285814	0.207869	0.986146	AT1G77580.2		Plant protein of unknown function (DUF869)
GRMZM2G142097	0.618607	2.18e-19	-0.297874	0.000665919	1.01893	1.73e-41	0.154915	0.147051	AT1G48350.1		Ribosomal L18p/L5e family protein
GRMZM2G142456	-0.852773	0.000492548	0.309191	0.554093	-1.26567	3.08e-06	-0.0755487	0.9929	AT2G19390.1
GRMZM2G142751	1.45143	2.43e-06	0.251471	0.56027	1.21013	0.000482926	0.0987625	0.979639	AT3G47620.1	AtTCP14,TCP14	TEOSINTE BRANCHED, cycloidea and PCF (TCP) 14
GRMZM2G142898	0.843404	1.3e-07	1.95687	2.34e-19	-1.30483	7.31e-08	-0.155064	0.918626	AT5G17420.1	ATCESA7,CESA7,IRX3,MUR10	Cellulose synthase family protein
GRMZM2G143160	-1.01005	0.00319912	0.85373	0.133203	-1.69836	6.47e-06	0.144408	0.983459	AT1G77720.1	PPK1	putative protein kinase 1
GRMZM2G143168	-1.35339	2.81e-06	0.0225203	0.977182	-1.15243	0.000164478	0.225457	0.976345	AT5G53150.1		DNAJ heat shock N-terminal domain-containing protein
GRMZM2G143205	-1.05333	2.3e-05	0.469232	0.29498	-1.46839	2.15e-08	0.0753985	0.9929	AT1G67310.1		Calmodulin-binding transcription activator protein with CG-1 and Ankyrin domains
GRMZM2G143210	-3.5802	4.42e-26	-2.36324	3.26e-07	-1.20705	9.2e-06	-0.00962935	0.998153	AT1G53490.1		RING/U-box superfamily protein
GRMZM2G143457	-0.727953	0.513054	-1.79196	0.00808148	1.32326	0.031844	0.26982	0.976345	AT5G13210.1		Uncharacterised conserved protein UCP015417, vWA
GRMZM2G143535	3.73226	2.06e-08	0.5364	0.529927	2.13256	0.0036837	-0.45099	0.866943	AT3G12040.1		DNA-3-methyladenine glycosylase (MAG)
GRMZM2G143640	2.2653	7.84e-10	-2.0464	0.00040516	1.01016	0.0629624	-2.90873	3.42e-14	AT1G49010.1		Duplicated homeodomain-like superfamily protein
GRMZM2G143998	1.44063	0.000127122	-1.0381	0.00285791	1.79681	1.26e-07	-0.543228	0.412015	AT2G37900.1		Major facilitator superfamily protein
GRMZM2G144024	-4.32141	2e-06	-4.65663	2.3e-12	1.18712	0.00502925	0.237757	0.976345	AT5G02220.1
GRMZM2G144166	-0.103085	0.819538	0.724649	0.199033	-1.18851	0.00402175	-0.330239	0.931804	AT3G48470.1	EMB2423	embryo defective 2423
GRMZM2G144180	0.0801044	0.810986	-0.263799	0.333845	1.06162	3.21e-07	0.761477	0.00123475	AT1G61667.1		Protein of unknown function, DUF538
GRMZM2G144197	-0.218484	0.627013	-0.70249	0.000912897	1.9037	3.07e-19	1.44253	7.43e-09	AT2G46620.1		P-loop containing nucleoside triphosphate hydrolases superfamily protein
GRMZM2G144224	0.263082	0.657404	0.125792	0.789004	1.19383	0.000619431	1.07582	0.00327239	AT5G05440.1	PYL5,RCAR8	Polyketide cyclase/dehydrase and lipid transport superfamily protein
GRMZM2G144483	1.59662	1.96e-17	-0.654251	0.00811649	0.998677	1.48e-05	-1.16461	9.4e-10	AT5G02020.1
GRMZM2G144504	-0.830314	0.287767	-1.38623	0.0156459	1.0469	0.0450347	0.450866	0.976345	AT5G02010.1	ATROPGEF7,ROPGEF7	RHO guanyl-nucleotide exchange factor 7
GRMZM2G144950	4.77542	4.15e-17	2.56811	2.02e-20	2.06625	0.00061309	0.0638913	0.991276	AT3G57320.1
GRMZM2G144971	-0.797261	6.65e-05	0.674805	0.0421068	-1.61936	1.2e-12	-0.115234	0.976345	AT3G62900.1		CW-type Zinc Finger
GRMZM2G145313	0.346211	0.681071	-0.869935	0.145079	1.25212	0.0154484	0.129992	0.9929	AT3G23160.1		Protein of unknown function (DUF668)
GRMZM2G145346	1.22253	0.00803889	-0.31913	0.643726	1.25382	0.00896627	-0.151094	0.97847	AT4G28556.1	RIC7	PAK-box/P21-Rho-binding family protein
GRMZM2G145407	2.91813	0.000419214	-0.399948	0.789004	0.963359	0.401862	-1.43914	0.0463024	AT5G13220.1	JAS1,JAZ10,TIFY9	jasmonate-zim-domain protein 10
GRMZM2G145412	4.1778	8.89e-43	0.498131	0.104145	2.911	1.97e-15	-0.563332	0.0234364	AT3G43440.1	JAZ11,TIFY3A	jasmonate-zim-domain protein 11
GRMZM2G145440	-3.79302	9.75e-05	-5.76655	6.16e-10	1.16043	0.0237185	-0.199276	0.976345	AT1G71830.1	ATSERK1,SERK1	somatic embryogenesis receptor-like kinase 1
GRMZM2G145458	4.08508	2.1e-06	0.398535	0.737536	2.20359	0.00739972	-0.490338	0.915671	AT3G43440.1	JAZ11,TIFY3A	jasmonate-zim-domain protein 11
GRMZM2G145461	0.116288	0.248994	-1.5867	3.79e-59	0.854952	1.93e-22	-0.792403	1.45e-18	AT3G12500.1	ATHCHIB,B-CHI,CHI-B,HCHIB,PR-3,PR3	basic chitinase
GRMZM2G145552	4.94553	2.71e-07	0.539753	0.583124	2.92645	0.000180837	-0.174176	0.985932	AT2G32300.1	UCC1	uclacyanin 1
GRMZM2G145556	-1.20552	1.86e-07	-0.0700137	0.901897	-1.34093	3.28e-08	-0.169685	0.976345	AT4G11110.1	SPA2	SPA1-related 2
GRMZM2G145886	2.87521	0.000205831	-0.103494	0.956014	0.777443	0.540706	-1.40454	0.0498077	AT2G32040.1		Major facilitator superfamily protein
GRMZM2G145962	1.5997	1.46e-129	0.463459	3.99e-07	1.13905	2.77e-38	0.0575927	0.976345	AT3G27160.1	GHS1	Ribosomal protein S21 family protein
GRMZM2G146004	6.45675	5.9e-11	0.872573	0.110441	4.01194	2.83e-08	-0.0648608	0.996312	AT4G02380.1	AtLEA5,SAG21	senescence-associated gene 21
GRMZM2G146041	-0.473999	0.118349	0.232795	0.705001	-1.03316	0.000907963	-0.285667	0.942019	AT1G03750.1	CHR9	switch 2
GRMZM2G146152	-0.991156	0.32135	1.44098	0.339517	-1.9278	0.0247919	0.059301	0.998153	AT5G60020.1	ATLAC17,LAC17	laccase 17
GRMZM2G146192	1.10956	0.00153102	1.09131	0.00478413	0.0113436	0.986124	0.0500676	0.997392	AT1G02640.1	ATBXL2,BXL2	beta-xylosidase 2
GRMZM2G146267	-0.78713	0.000225829	0.114471	0.807721	-1.21453	1.27e-07	-0.270855	0.88237	AT3G45630.1		RNA binding (RRM/RBD/RNP motifs) family protein
GRMZM2G146292	-0.927486	0.0321538	0.550176	0.514459	-1.45285	0.00133141	0.00656654	0.998153
GRMZM2G146346	0.818231	0.580016	-0.703743	0.538243	1.78165	0.026868	0.444795	0.976345	AT3G49750.1	AtRLP44,RLP44	receptor like protein 44
GRMZM2G146475	4.68149	8.03e-50	1.6875	4.74e-14	2.79852	1.11e-11	0.0373265	0.995155	AT3G09270.1	ATGSTU8,GSTU8	glutathione S-transferase TAU 8
GRMZM2G146819	-1.23259	3.08e-31	-0.0266597	0.930262	-1.19922	4.72e-20	0.0485963	0.991276	AT3G62010.1
GRMZM2G147014	1.19834	5.12e-64	-0.0385667	0.809257	0.46666	8.03e-07	-0.715553	4.9e-22	AT1G20440.1	AtCOR47,COR47,RD17	cold-regulated 47
GRMZM2G147172	0.334767	0.00156348	-0.743937	8.11e-13	1.18648	2.33e-40	0.159829	0.571449	AT2G26160.1		F-box family protein with a domain of unknown function (DUF295)
GRMZM2G147210	6.68645	5.49e-12	2.38444	2.51e-05	2.3481	0.00580976	-0.315934	0.962215	AT1G77510.1	ATPDI6,ATPDIL1-2,PDI6,PDIL1-2	PDI-like 1-2
GRMZM2G147256	0.414003	0.325299	1.45983	0.00128632	-1.19732	0.0112693	-0.148394	0.976345	AT1G08630.1	THA1	threonine aldolase 1
GRMZM2G147346	0.771658	0.100718	-1.43452	2.34e-05	1.88157	1.33e-08	-0.206743	0.976345	AT3G23250.1	ATMYB15,ATY19,MYB15	myb domain protein 15
GRMZM2G147491	4.73304	2.04e-09	4.90305	8.63e-10	-0.0496292	0.968672	0.349601	0.958583	AT4G35160.1		O-methyltransferase family protein
GRMZM2G147544	1.49534	1.47e-98	0.452187	2.15e-06	1.38033	5.65e-51	0.392274	3.72e-09	AT2G29670.1		Tetratricopeptide repeat (TPR)-like superfamily protein
GRMZM2G147834	-0.578226	0.486821	3.31124	0.00228559	-3.19965	1.92e-05	-0.0613157	0.998153	AT1G24180.1	IAR4	Thiamin diphosphate-binding fold (THDP-binding) superfamily protein
GRMZM2G147869	-1.35259	0.000971055	-0.4562	0.676458	-1.5207	0.000536805	-0.563199	0.837242	AT3G07040.1	RPM1,RPS3	NB-ARC domain-containing disease resistance protein
GRMZM2G148147	6.61613	8.54e-31	2.42196	3e-15	3.16304	1.36e-06	-0.324087	0.429527
GRMZM2G148387	1.35241	8.72e-07	-0.142277	0.750492	1.28554	9.44e-06	-0.125148	0.976345	AT5G40370.1		Glutaredoxin family protein
GRMZM2G148495	0.190899	0.660761	0.235446	0.784927	-1.30852	0.0011811	-1.19017	0.00132095
GRMZM2G148800	-0.424185	0.233863	1.56908	3.44e-05	-1.49997	3.13e-05	0.476634	0.441932	AT1G22540.1		Major facilitator superfamily protein
GRMZM2G148864	0.809296	2.68e-24	-0.0956386	0.547212	1.03946	8.73e-32	0.187443	0.150858	AT4G14100.1		transferases, transferring glycosyl groups
GRMZM2G148904	1.55568	3.88e-87	-0.0332979	0.890717	-0.252439	0.102024	-1.78314	7.47e-100	AT2G41380.1		S-adenosyl-L-methionine-dependent methyltransferases superfamily protein
GRMZM2G148913	-1.59014	9.07e-36	-0.674353	0.00149995	-1.24157	7.12e-19	-0.280296	0.584026	AT3G07400.1		lipase class 3 family protein
GRMZM2G148930	1.77713	1.19e-16	0.474509	0.045009	1.30401	2.45e-07	0.0771431	0.976345	AT5G01740.1		Nuclear transport factor 2 (NTF2) family protein
GRMZM2G149153	-0.379246	0.0186421	0.996144	4.94e-06	-1.4573	3.66e-15	-0.0435181	0.9929	AT4G15180.1	ATXR3,SDG2	SET domain protein 2
GRMZM2G149182	1.15045	0.0116688	-1.74752	1.83e-06	2.10936	1.11e-09	-0.61704	0.486009	AT1G10370.1	ATGSTU17,ERD9,GST30,GST30B	Glutathione S-transferase family protein
GRMZM2G149273	1.14553	3.2e-08	-0.352218	0.113292	1.4513	5.29e-13	0.0205678	0.998153	AT5G42180.1		Peroxidase superfamily protein
GRMZM2G149534	0.107362	0.539077	-1.15921	3.22e-23	1.25008	2.04e-30	0.0374643	0.9929	AT4G03150.1
GRMZM2G149704	1.7883	8.25e-25	0.219171	0.442948	1.02213	4.86e-06	-0.474056	0.0146096	AT4G23570.3	SGT1A	phosphatase-related
GRMZM2G149875	-5.98419	4.55e-09	-5.60301	3.12e-09	-0.0459406	0.961347	NA	NA
GRMZM2G150004	0.494479	0.0833477	1.42829	4.18e-05	-1.18071	0.000919337	-0.218876	0.976345	AT3G17900.1
GRMZM2G150107	1.42688	0.0552218	0.16771	0.848302	1.45726	0.0309106	0.376242	0.976345
GRMZM2G150260	6.98308	1.98e-13	1.14409	0.000910841	4.85178	3.59e-13	0.42048	0.516144	AT1G75250.2	ATRL6,RL6,RSM3	RAD-like 6
GRMZM2G150315	-2.28471	0.0256368	NA	NA	-2.65942	0.00124267	-0.461006	0.876692	AT4G01100.1	ADNT1	adenine nucleotide transporter 1
GRMZM2G150356	0.761274	0.611046	-0.908585	0.474608	2.90079	0.000321261	-0.0874657	0.996312	AT1G07890.4	APX1,ATAPX01,ATAPX1,CS1,MEE6	ascorbate peroxidase 1
GRMZM2G150363	-1.68927	5.68e-90	-2.05695	1.88e-113	1.35385	8.94e-64	1.03223	1.41e-25	AT4G19170.1	CCD4,NCED4	nine-cis-epoxycarotenoid dioxygenase 4
GRMZM2G150448	2.51413	1.35e-07	0.770772	0.117326	1.66283	0.00330179	0.137514	0.978741	AT1G48480.1	RKL1	receptor-like kinase 1
GRMZM2G150503	-2.22142	1.43e-17	-1.80884	6.16e-10	-0.205086	0.573247	0.221174	0.976345	AT1G08760.1		Plant protein of unknown function (DUF936)
GRMZM2G150674	0.090473	0.96611	-5.46385	1.19e-10	3.65438	3.47e-10	-0.493434	0.929507
GRMZM2G150724	1.52907	0.00153941	0.336104	0.608254	1.14889	0.0317093	0.0812367	0.994758	AT3G07880.1	SCN1	Immunoglobulin E-set superfamily protein
GRMZM2G150791	1.40181	1.97e-59	0.0655006	0.719864	1.27117	1.9e-35	-0.00937659	0.998153	AT1G50900.1		Ankyrin repeat family protein
GRMZM2G150796	-0.0647855	0.77543	0.64728	0.0128369	-1.07687	1.45e-07	-0.31839	0.399167	AT4G09020.1	ATISA3,ISA3	isoamylase 3
GRMZM2G150928	3.9499	0.00143934	1.15658	0.339224	1.44486	0.118277	0.182757	0.9929
GRMZM2G151015	2.0714	0.00221253	0.462007	0.570939	1.61069	0.0185515	0.253619	0.976345	AT1G18580.1	GAUT11	galacturonosyltransferase 11
GRMZM2G151227	-0.668746	7.99e-08	-3.45396	2.36e-135	1.39519	5.68e-35	-1.31468	7.76e-15	AT5G13930.1	ATCHS,CHS,TT4	Chalcone and stilbene synthase family protein
GRMZM2G151236	-0.550145	0.127212	0.939887	0.0292679	-1.45189	1.28e-05	0.050087	0.998153	AT3G25840.1		Protein kinase superfamily protein
GRMZM2G151434	-0.710118	0.00126209	0.638262	0.0439076	-1.15355	1.77e-06	0.222113	0.954712	AT5G56240.2
GRMZM2G151826	0.0305781	0.907391	-0.977506	8.62e-09	1.05034	1.4e-11	0.0959766	0.976345	AT4G27230.2	HTA2	histone H2A 2
GRMZM2G151905	-0.594242	0.0708238	0.316588	0.613517	-1.00442	0.00379932	-0.066829	0.996312	AT3G08960.1		ARM repeat superfamily protein
GRMZM2G152354	-0.511671	0.339122	-0.22527	0.703807	0.919823	0.0128326	1.17673	0.0072304	AT1G78440.1	ATGA2OX1,GA2OX1	Arabidopsis thaliana gibberellin 2-oxidase 1
GRMZM2G152470	0.730906	5e-08	-0.839194	3.94e-05	-0.124101	0.704679	-1.62477	1.27e-27	AT3G63250.1	ATHMT-2,HMT-2,HMT2	homocysteine methyltransferase 2
GRMZM2G152516	2.60983	0.0674107	-1.18427	0.468656	1.80637	0.043487	-0.296988	0.976345
GRMZM2G152555	2.12116	2.51e-12	0.858649	0.00783329	1.11693	0.00730081	-0.0357449	0.998153	AT4G26590.1	ATOPT5,OPT5	oligopeptide transporter 5
GRMZM2G152591	-5.15929	2.45e-06	-5.54629	5.36e-09	0.700533	0.253234	NA	NA	AT3G11600.1
GRMZM2G152895	1.0082	0.00018211	0.491306	0.0456347	1.29353	9.15e-07	0.83641	8.71e-05	AT1G27480.1		alpha/beta-Hydrolases superfamily protein
GRMZM2G153058	-1.145	2.01e-05	0.297524	0.619517	-1.17606	0.000109664	0.270329	0.976345	AT3G12670.1	emb2742	CTP synthase family protein
GRMZM2G153127	3.97813	3.14e-20	2.40314	0.00129456	-0.365514	0.812803	-1.80712	1.54e-08	AT3G06880.2		Transducin/WD40 repeat-like superfamily protein
GRMZM2G153150	-1.16444	0.00311673	0.577766	0.533177	-1.64962	0.000365853	0.0499921	0.998153	AT3G12280.1	ATRBR1,RB,RB1,RBR,RBR1	retinoblastoma-related 1
GRMZM2G153162	-0.710963	7.76e-13	0.548206	0.000504308	-1.35272	1.42e-28	-0.0487458	0.981527	AT3G60240.4	CUM2,EIF4G	eukaryotic translation initiation factor 4G
GRMZM2G153416	0.867906	0.215047	-0.663253	0.294214	1.52682	0.00371154	0.129834	0.9929	AT4G10340.1	LHCB5	light harvesting complex of photosystem II 5
GRMZM2G153722	-0.762622	9.82e-11	0.0699844	0.806088	-1.35247	1.11e-21	-0.473418	0.00392294	AT3G14270.1	FAB1B	phosphatidylinositol-4-phosphate 5-kinase family protein
GRMZM2G153725	-1.7265	0.00416695	-0.0722117	0.969377	-1.74681	0.0035772	-0.169562	0.9929	AT1G17450.2		B-block binding subunit of TFIIIC
GRMZM2G153799	-1.50139	0.356852	-4.20713	2.82e-07	2.36779	1.73e-28	0.0879167	0.996312	AT5G13700.1	APAO,ATPAO1,PAO1	polyamine oxidase 1
GRMZM2G154366	-1.5081	5.11e-54	-0.290762	0.121122	-1.308	8.62e-31	-0.0466077	0.992421	AT5G42870.1	ATPAH2,PAH2	phosphatidic acid phosphohydrolase 2
GRMZM2G154505	-0.638237	7.01e-07	-1.89122	7.72e-54	1.43793	9.25e-40	0.236628	0.46084	AT1G72720.1		Protein of unknown function (DUF3511)
GRMZM2G154508	1.42304	2.11e-56	-0.0536285	0.784927	1.16511	9.47e-28	-0.255018	0.0207565
GRMZM2G154523	1.88168	6.27e-06	-2.75669	3.27e-17	2.94817	2.08e-20	-1.4286	0.000664929	AT2G26560.1	PLA IIA,PLA2A,PLP2	phospholipase A 2A
GRMZM2G154621	-1.02995	8.99e-06	0.356927	0.473388	-1.38402	1.65e-07	0.0243138	0.998153	AT3G49600.1	ATUBP26,SUP32,UBP26	ubiquitin-specific protease 26
GRMZM2G154735	2.71877	4.14e-160	1.6969	3.87e-38	0.228651	0.389264	-0.733653	3.8e-17	AT5G50720.1	ATHVA22E,HVA22E	HVA22 homologue E
GRMZM2G154752	2.14698	8e-25	1.43247	2.32e-13	1.08895	0.000130474	0.448268	0.0320739	AT2G45570.1	CYP76C2	cytochrome P450, family 76, subfamily C, polypeptide 2
GRMZM2G154839	-1.09658	0.0102557	-0.249228	0.788397	-1.01139	0.0270021	-0.14804	0.9929	AT1G79950.1		RAD3-like DNA-binding helicase protein
GRMZM2G154883	-0.0838674	0.85978	0.639463	0.341016	-1.29546	0.00263365	-0.533236	0.545857	AT3G55020.1		Ypt/Rab-GAP domain of gyp1p superfamily protein
GRMZM2G154892	-0.263282	0.611046	0.832776	0.115255	-1.20321	0.00352567	-0.0906142	0.9929	AT5G48520.1
GRMZM2G155058	2.54388	3.29e-30	-0.111458	0.80998	1.1407	0.00057495	-1.39303	6.13e-12	AT1G18480.1		Calcineurin-like metallo-phosphoesterase superfamily protein
GRMZM2G155216	0.996178	3.68e-125	-0.0761158	0.590775	1.1324	1.46e-52	0.11399	0.0969092	AT2G34420.1	LHB1B2,LHCB1.5	photosystem II light harvesting complex gene B1B2
GRMZM2G155242	-1.08956	5.7e-150	-0.474614	4.07e-11	-0.737342	4.94e-33	-0.0730067	0.657716	AT2G22240.1	ATIPS2,ATMIPS2,MIPS2	myo-inositol-1-phosphate synthase 2
GRMZM2G155312	-0.698003	0.00129549	0.367383	0.350876	-1.09435	5.4e-06	0.00469386	0.998153	AT1G04210.1		Leucine-rich repeat protein kinase family protein
GRMZM2G155329	0.490478	6.3e-15	-0.449166	8.12e-06	1.05389	2.08e-33	0.167922	0.0609544	AT3G55120.1	A11,CFI,TT5	Chalcone-flavanone isomerase family protein
GRMZM2G155332	-0.479272	0.0905393	0.400298	0.416429	-1.055	0.000521378	-0.142738	0.976345	AT5G11560.1		catalytics
GRMZM2G155837	-0.193119	0.195035	0.911697	1.44e-08	-1.08316	1.13e-13	0.0662314	0.976345	AT1G56120.1		Leucine-rich repeat transmembrane protein kinase
GRMZM2G156026	1.12259	1.79e-06	-1.32769	4.38e-11	1.88835	5.51e-21	-0.478729	0.151542	AT4G01070.1	GT72B1,UGT72B1	UDP-Glycosyltransferase superfamily protein
GRMZM2G156027	2.34992	3.83e-22	0.997437	4.69e-05	1.15597	0.000691577	-0.101057	0.976345	AT4G31985.1		Ribosomal protein L39 family protein
GRMZM2G156255	-2.38771	1.59e-26	-1.12634	3.21e-07	-0.0633191	0.84911	1.18061	0.000188681	AT3G02850.1	SKOR	STELAR K+ outward rectifier
GRMZM2G156377	2.39751	0.080356	-1.69839	0.154275	2.21939	0.00959665	-0.482486	0.976345	AT3G50770.1	CML41	calmodulin-like 41
GRMZM2G156472	0.741418	1.3e-26	-0.537955	1.67e-08	1.22393	5.03e-53	-0.00202581	0.998153	AT1G31920.1		Tetratricopeptide repeat (TPR)-like superfamily protein
GRMZM2G156536	1.86144	0.126697	-1.6757	0.257959	0.0820397	0.936539	-1.64322	0.0303742	AT2G07687.1		Cytochrome c oxidase, subunit III
GRMZM2G156599	0.604331	1.61e-06	2.71928	5.37e-82	-1.27163	8.48e-13	0.879627	1.56e-17	AT5G53550.2	ATYSL3,YSL3	YELLOW STRIPE like 3
GRMZM2G156621	-0.667243	0.168822	-0.0280551	0.979627	-1.19475	0.0169429	-0.506002	0.861525	AT1G27370.2	SPL10	squamosa promoter binding protein-like 10
GRMZM2G156632	-1.87387	0.0126279	-4.22201	1.64e-08	0.846059	0.131274	-0.707079	0.798047
GRMZM2G156754	0.776904	0.000757115	-0.283832	0.284909	1.18473	2.65e-08	0.184895	0.953794	AT5G58530.1		Glutaredoxin family protein
GRMZM2G156818	-0.459557	0.0515133	0.354975	0.384281	-1.06021	2.09e-05	-0.204787	0.976345	AT4G38440.1
GRMZM2G156827	-0.71084	0.0566327	1.24708	0.0340181	-2.06752	4.94e-07	-0.131161	0.991276	AT2G48160.1		Tudor/PWWP/MBT domain-containing protein
GRMZM2G156861	2.93909	1.82e-96	-0.609824	8.39e-07	3.24964	2.84e-117	-0.226317	0.228159	AT1G55020.1	ATLOX1,LOX1	lipoxygenase 1
GRMZM2G156910	-0.931565	8.94e-05	0.195766	0.732101	-1.24671	1.21e-06	-0.0865912	0.9929	AT1G08620.2	PKDM7D	Transcription factor jumonji (jmj) family protein / zinc finger (C5HC2 type) family protein
GRMZM2G157043	-0.650342	0.159713	0.0420246	0.973551	-1.20602	0.0107525	-0.467402	0.885554	AT4G39170.1		Sec14p-like phosphatidylinositol transfer family protein
GRMZM2G157057	1.0986	0.380588	2.58354	3.64e-06	0.787674	0.5203	2.21239	6.23e-06	AT3G18830.1	ATPLT5,ATPMT5,PMT5	polyol/monosaccharide transporter 5
GRMZM2G157153	-0.88284	0.00110559	-2.04022	1.68e-23	1.36774	5.06e-14	0.256207	0.976345	AT3G27880.1		Protein of unknown function (DUF1645)
GRMZM2G157218	-0.399064	0.740523	-2.20374	0.00214368	1.31962	0.0401047	-0.211929	0.991276
GRMZM2G157422	-1.30293	0.000107256	0.304171	0.700425	-1.52235	1.8e-05	0.0771523	0.996312	AT5G51230.1	AtEMF2,CYR1,EMF2,VEF2	VEFS-Box of polycomb protein
GRMZM2G157522	-5.88944	7.14e-23	-4.67586	1.41e-12	-1.08843	0.000119834	0.00720345	0.998153	AT4G28760.1		Protein of unknown function (DUF3741)
GRMZM2G157598	-1.23662	4.96e-12	-0.336202	0.387511	-1.10814	6.87e-08	-0.169634	0.976345	AT1G80260.1	emb1427	Spc97 / Spc98 family of spindle pole body (SBP) component
GRMZM2G157716	-0.093655	0.565818	-1.45257	7.22e-09	1.27395	3.14e-31	-0.0418879	0.997392	AT2G36000.1		Mitochondrial transcription termination factor family protein
GRMZM2G157820	-0.85322	0.0428989	0.229302	0.791555	-1.35298	0.00219464	-0.25257	0.976345	AT2G23380.1	CLF,ICU1,SDG1,SET1	SET domain-containing protein
GRMZM2G157982	3.23358	5.19e-21	1.34855	0.00939055	0.479075	0.652337	-1.19872	2.2e-05	AT1G02070.1
GRMZM2G158252	-1.61542	1.91e-08	0.314376	0.712013	-2.10491	5.56e-11	-0.167401	0.976345	AT5G35750.1	AHK2,HK2	histidine kinase 2
GRMZM2G158281	-1.41033	9.23e-06	-0.485541	0.422255	-1.01825	0.00163217	-0.0692393	0.997392	AT2G27230.1	LHW	transcription factor-related
GRMZM2G158342	0.761921	0.611764	-2.15002	0.0478883	2.76788	0.000711053	0.24419	0.976345	AT4G12300.1	CYP706A4	cytochrome P450, family 706, subfamily A, polypeptide 4
GRMZM2G158394	-0.0305529	0.752378	-1.23554	4.36e-49	1.29652	1.63e-74	0.143165	0.352743	AT1G14220.1		Ribonuclease T2 family protein
GRMZM2G158446	-0.622479	0.280573	0.468496	0.669015	-1.22267	0.0346007	-0.147842	0.9929	AT3G50380.1		Protein of unknown function (DUF1162)
GRMZM2G158452	-0.615599	0.16196	0.188295	0.814595	-1.02722	0.0211326	-0.196384	0.976345	AT2G41720.1	EMB2654	Tetratricopeptide repeat (TPR)-like superfamily protein
GRMZM2G158568	2.70301	3.71e-130	1.57827	5.04e-43	1.17135	6.53e-13	0.10943	0.782456	AT2G19740.1		Ribosomal protein L31e family protein
GRMZM2G158657	-0.857318	0.134595	0.74518	0.192683	-0.333319	0.697008	1.16378	0.0293882	AT2G44990.1	ATCCD7,CCD7,MAX3	carotenoid cleavage dioxygenase 7
GRMZM2G158839	0.131494	0.813123	1.41961	0.00922376	-1.16228	0.033267	0.102099	0.9929	AT1G05750.1	CLB19,PDE247	Tetratricopeptide repeat (TPR)-like superfamily protein
GRMZM2G158890	1.60544	0.108159	-0.806318	0.304764	2.41911	0.000210897	0.295384	0.976345	AT2G17080.1		Arabidopsis protein of unknown function (DUF241)
GRMZM2G159008	-0.371358	0.740523	-2.50901	0.0475525	1.797	0.0485688	0.0908151	0.976345	AT1G71710.2		DNAse I-like superfamily protein
GRMZM2G159149	-0.418791	0.498117	-1.84804	9.18e-07	1.30476	0.000171509	-0.0389423	0.998153	AT2G37210.1		lysine decarboxylase family protein
GRMZM2G159179	2.63345	2.32e-05	-0.925157	0.136727	2.3668	3.14e-05	-0.783503	0.376355	AT2G27690.1	CYP94C1	cytochrome P450, family 94, subfamily C, polypeptide 1
GRMZM2G159237	1.5308	1.47e-13	0.340222	0.211469	1.02335	6.87e-05	-0.0951186	0.976345	AT3G04770.2	RPSAb	40s ribosomal protein SA B
GRMZM2G159316	-4.19056	0.000499171	-0.542878	0.784927	-1.82176	0.03832	0.0908151	0.976345
GRMZM2G159357	-0.891677	0.00903661	0.674245	0.229649	-1.40096	0.000144311	0.158777	0.976345	AT5G44180.2		Homeodomain-like transcriptional regulator
GRMZM2G159700	2.14377	2.37e-16	-0.504084	0.213026	1.19784	0.00054894	-1.31514	1.62e-07	AT4G10300.1		RmlC-like cupins superfamily protein
GRMZM2G159744	-0.276881	0.237441	0.906855	0.00282369	-1.38428	2.47e-08	-0.167551	0.976345	AT2G03150.1	emb1579	ATP/GTP-binding protein family
GRMZM2G159768	-4.4682	2.47e-09	-5.4583	6.94e-15	0.811762	0.0437978	-0.0639692	0.998153
GRMZM2G159908	3.03357	3.48e-174	1.70402	2.86e-45	1.00577	8.31e-09	-0.25909	0.0221177	AT4G35920.1	MCA1	PLAC8 family protein
GRMZM2G159937	1.98403	3.21e-08	-1.01176	0.00834767	1.97743	2.54e-08	-0.845008	0.0500976	AT1G01260.1		basic helix-loop-helix (bHLH) DNA-binding superfamily protein
GRMZM2G160032	-0.520455	0.0514951	0.225748	0.722573	-1.1831	9.78e-05	-0.398417	0.62329	AT3G48670.1	IDN2,RDM12	XH/XS domain-containing protein
GRMZM2G160064	1.79394	1.06e-87	0.789206	2.71e-14	1.02704	7.4e-19	0.0783735	0.962215	AT2G37390.2		Chloroplast-targeted copper chaperone protein
GRMZM2G160463	2.4271	2.09e-84	0.525515	9.19e-06	2.07676	4.33e-48	0.239368	0.0749945	AT3G24600.1		Late embryogenesis abundant protein, group 2
GRMZM2G160515	0.730083	0.259052	-1.0756	0.0535166	1.30322	0.00961839	-0.332351	0.976345
GRMZM2G160614	0.799049	0.0148516	-0.692783	0.0199361	1.3437	2.2e-06	-0.0678164	0.9929	AT1G77210.2	AtSTP14,STP14	sugar transporter 14
GRMZM2G160710	-0.318504	0.259224	-2.30473	1.52e-20	0.852998	3.64e-05	-1.02593	0.00220534	AT5G48290.1		Heavy metal transport/detoxification superfamily protein
GRMZM2G160838	1.4006	4.89e-08	0.493652	0.0738349	1.10779	0.00014603	0.272797	0.702828	AT4G38620.1	ATMYB4,MYB4	myb domain protein 4
GRMZM2G160840	2.42457	3.86e-05	-1.02929	0.380529	0.681007	0.545998	-2.15091	7.83e-05	AT5G49620.1	AtMYB78,MYB78	myb domain protein 78
GRMZM2G160990	0.110606	0.740523	-1.80859	1.12e-13	0.717874	0.00117295	-1.1035	8.63e-05	AT4G28300.2		Protein of unknown function (DUF1421)
GRMZM2G160994	0.880564	7.82e-05	-0.162472	0.646425	1.00396	1.07e-05	0.0249419	0.998153	AT5G09450.1		Tetratricopeptide repeat (TPR)-like superfamily protein
GRMZM2G161169	-0.19426	0.528085	-1.14233	2.34e-10	1.30243	5e-14	0.403181	0.309953	AT5G36110.1	CYP716A1	cytochrome P450, family 716, subfamily A, polypeptide 1
GRMZM2G161255	2.43808	4.29e-14	-2.01906	2.55e-10	2.57761	5.5e-16	-1.66471	5.24e-08	AT5G57520.1	ATZFP2,ZFP2	zinc finger protein 2
GRMZM2G161274	2.14746	5.32e-45	1.10215	2.2e-13	1.15816	1.45e-08	0.179524	0.565395
GRMZM2G161306	5.45256	0	1.40208	5.57e-49	3.9289	3.79e-198	-0.0430517	0.976345	AT1G54500.1		Rubredoxin-like superfamily protein
GRMZM2G161668	0.890182	0.000253947	1.15043	1.15e-06	0.153648	0.800814	0.461753	0.101285	AT4G26370.1		antitermination NusB domain-containing protein
GRMZM2G161905	1.35711	1.8e-06	-1.0662	0.0131194	0.654513	0.108426	-1.61025	4.93e-07	AT1G10370.1	ATGSTU17,ERD9,GST30,GST30B	Glutathione S-transferase family protein
GRMZM2G161913	-0.575011	0.021698	0.435332	0.331899	-1.12898	4.74e-05	-0.0863996	0.9929	AT2G06210.1	ELF8,VIP6	binding
GRMZM2G162007	1.29072	0.000306516	-1.62239	1.56e-11	2.69956	1.36e-26	-0.114185	0.984285	AT4G21580.1		oxidoreductase, zinc-binding dehydrogenase family protein
GRMZM2G162119	-0.853373	0.182044	0.0860951	0.9685	-2.12818	0.000962337	-1.03477	0.338612	AT1G27650.1	ATU2AF35A	U2 snRNP auxiliary factor small subunit, putative
GRMZM2G162184	-1.03741	0.000767171	0.129997	0.865767	-1.56266	3.25e-06	-0.362538	0.929507	AT2G44950.1	HUB1,RDO4	histone mono-ubiquitination 1
GRMZM2G162230	-2.52805	0.0577373	-3.95542	1.54e-05	1.65597	0.0167145	0.0858049	0.9929	AT5G01130.1		Protein of unknown function (DUF674)
GRMZM2G162276	1.15059	0.0171501	-0.334379	0.570939	1.60217	0.000175907	0.229808	0.976345	AT4G00165.2		Bifunctional inhibitor/lipid-transfer protein/seed storage 2S albumin superfamily protein
GRMZM2G162359	0.573899	4.58e-06	-1.59195	5.33e-19	0.0621589	0.823434	-2.0295	3.9e-45	AT5G24090.1	ATCHIA,CHIA	chitinase A
GRMZM2G162451	1.09374	4.32e-42	-0.318153	0.00359344	1.26519	9.42e-42	-0.0916325	0.861525	AT3G12345.1
GRMZM2G162505	0.405102	0.66514	-1.39976	0.0148328	1.5675	0.00282839	-0.0765471	0.998153
GRMZM2G162640	1.34516	0.00303427	0.0492555	0.952903	1.03374	0.0471178	-0.134641	0.986068	AT1G63850.1		BTB/POZ domain-containing protein
GRMZM2G162737	1.36113	0.000708996	0.0637839	0.911329	1.27956	0.000779736	0.0723975	0.994865	AT5G05690.1	CBB3,CPD,CYP90,CYP90A,CYP90A1,DWF3	Cytochrome P450 superfamily protein
GRMZM2G162931	-0.483977	0.477064	0.903731	0.399845	-1.66545	0.00839509	-0.324756	0.976345	AT5G38640.1		NagB/RpiA/CoA transferase-like superfamily protein
GRMZM2G162968	-0.57236	9.89e-08	0.545313	0.00167279	-1.40939	5.07e-27	-0.246049	0.269814	AT5G15450.1	APG6,CLPB-P,CLPB3	casein lytic proteinase B3
GRMZM2G162972	2.75287	0.00609511	-0.656882	0.752724	0.342354	0.823434	-1.73251	0.0219234
GRMZM2G163015	0.887186	0.0890842	2.0796	3.23e-05	-0.602877	0.504103	0.548597	0.519565	AT4G26200.1	ACS7,ATACS7	1-amino-cyclopropane-1-carboxylate synthase 7
GRMZM2G163045	-1.64651	5.02e-08	-0.339629	0.60963	-1.19522	0.00010264	0.11339	0.9929	AT3G46730.1		NB-ARC domain-containing disease resistance protein
GRMZM2G163086	-1.45356	7.62e-06	0.0713079	0.925415	-1.12539	0.00140816	0.377785	0.92735	AT2G17940.1		Plant protein of unknown function (DUF827)
GRMZM2G163120	3.711	2.62e-06	3.62687	7.43e-12	-0.147006	0.929171	-0.473102	0.339249	AT2G42580.1	TTL3,VIT	tetratricopetide-repeat thioredoxin-like 3
GRMZM2G163138	-1.33131	9.27e-06	0.0636086	0.923777	-1.00032	0.00152377	0.388867	0.849103	AT1G28340.1	AtRLP4,RLP4	receptor like protein 4
GRMZM2G163141	-1.64069	1.23e-13	-1.02276	0.00367998	-1.12291	5.83e-07	-0.449221	0.656359	AT3G58640.2		Mitogen activated protein kinase kinase kinase-related
GRMZM2G163328	2.82072	2.95e-27	2.35656	3.07e-29	1.13778	0.00589514	0.775281	7.31e-06	AT1G33260.1		Protein kinase superfamily protein
GRMZM2G163418	1.39661	6.13e-08	0.764951	0.00530615	0.697019	0.0533142	0.136115	0.976345	AT4G23810.1	ATWRKY53,WRKY53	WRKY family transcription factor
GRMZM2G163421	-3.27619	5.64e-36	-3.61162	8.37e-39	0.115588	0.752621	-0.156554	0.992193	AT1G77510.1	ATPDI6,ATPDIL1-2,PDI6,PDIL1-2	PDI-like 1-2
GRMZM2G163514	NA	NA	-3.64813	0.000496687	3.15413	6.03e-05	0.0910107	0.976345	AT5G23570.1	ATSGS3,SGS3	XS domain-containing protein / XS zinc finger domain-containing protein-related
GRMZM2G163776	-2.55228	5.36e-11	-5.12235	1.13e-37	1.38349	2.67e-09	-0.821786	0.601445	AT5G66800.1
GRMZM2G163826	-1.20842	0.00525881	-0.965563	0.256456	-1.23026	0.00705479	-0.84241	0.443434	AT3G56960.1	PIP5K4	phosphatidyl inositol monophosphate 5 kinase 4
GRMZM2G163849	-0.693272	1.62e-07	0.441892	0.0365792	-1.2152	5.39e-16	-0.0361595	0.994758	AT2G46020.2	ATBRM,BRM,CHA2,CHR2	transcription regulatory protein SNF2, putative
GRMZM2G163860	-1.79345	0.000856465	-0.670102	0.640664	-1.83047	0.000758631	-0.605161	0.9131	AT3G25510.1		disease resistance protein (TIR-NBS-LRR class), putative
GRMZM2G163905	-6.82763	3.41e-25	-8.28166	4.53e-39	1.38503	6.89e-17	-0.0801649	0.996312
GRMZM2G164062	-0.112722	0.555058	1.00454	1.64e-06	-1.39944	3.02e-15	-0.237914	0.507885	AT1G13635.2		DNA glycosylase superfamily protein
GRMZM2G164074	1.77345	8.29e-82	-0.733196	1.62e-10	1.37095	1.66e-33	-1.07426	2.86e-35	AT3G48520.1	CYP94B3	cytochrome P450, family 94, subfamily B, polypeptide 3
GRMZM2G164136	-1.01344	0.00742149	-0.373397	0.662088	-1.08467	0.00732537	-0.39724	0.957955	AT5G59210.1		myosin heavy chain-related
GRMZM2G164405	0.673992	0.117674	-0.895851	0.0786548	0.413466	0.512536	-1.00898	0.0327111	AT4G11280.1	ACS6,ATACS6	1-aminocyclopropane-1-carboxylic acid (acc) synthase 6
GRMZM2G164454	-4.30669	0.000294892	-5.62827	1.21e-11	2.04539	7.86e-06	0.0908151	0.976345	AT5G06570.2		alpha/beta-Hydrolases superfamily protein
GRMZM2G164563	-1.88481	0.000774765	-0.642709	0.583124	-1.27351	0.0226121	-0.084441	0.998153	AT2G03880.1		Pentatricopeptide repeat (PPR) superfamily protein
GRMZM2G165044	0.504141	0.0731303	-0.217504	0.737303	-0.591423	0.113861	-1.22507	3.24e-05	AT2G15530.2		RING/U-box superfamily protein
GRMZM2G165099	1.95615	2e-08	-0.763725	0.172535	0.946266	0.0603974	-1.56618	7.03e-06	AT4G26890.1	MAPKKK16	mitogen-activated protein kinase kinase kinase 16
GRMZM2G165177	3.00582	3.39e-09	-0.418983	0.513689	2.54084	6.69e-07	-0.560612	0.503968	AT3G23160.1		Protein of unknown function (DUF668)
GRMZM2G165387	-1.8953	1.12e-08	0.264411	0.789004	-2.28923	3.42e-10	-0.150038	0.992193	AT5G20480.1	EFR	EF-TU receptor
GRMZM2G165488	-3.8072	2.86e-37	-2.36468	5.17e-12	-0.836417	0.000143575	0.511014	0.903907	AT5G06510.1	NF-YA10	nuclear factor Y, subunit A10
GRMZM2G165506	1.84551	6.52e-18	1.19119	3.13e-10	1.10957	4.11e-05	0.524546	0.00580007	AT4G08685.1	SAH7	Pollen Ole e 1 allergen and extensin family protein
GRMZM2G165521	-0.906493	0.0236201	0.149982	0.852007	-1.16616	0.00444492	-0.0955464	0.9929	AT2G27610.1		Tetratricopeptide repeat (TPR)-like superfamily protein
GRMZM2G165530	-1.01377	0.0559264	-0.748521	0.468035	-1.1416	0.033126	-0.736165	0.65369	AT2G16990.2		Major facilitator superfamily protein
GRMZM2G165613	-0.699568	0.0281707	-0.037906	0.968737	-1.29096	0.000105435	-0.571146	0.475804	AT4G36480.2	ATLCB1,EMB2779,FBR11,LCB1	long-chain base1
GRMZM2G165746	-1.0665	1.34e-05	-0.476442	0.318941	-1.04498	0.000107974	-0.406943	0.707555	AT5G15640.1		Mitochondrial substrate carrier family protein
GRMZM2G165901	1.26713	3.6e-114	-0.104842	0.384366	1.06432	5.4e-47	-0.253974	0.000149545	AT4G39260.3	ATGRP8,CCR1,GR-RBP8,GRP8	cold, circadian rhythm, and RNA binding 1
GRMZM2G165914	0.867107	0.077855	1.27031	0.00048222	0.625187	0.325376	1.06883	0.00197793	AT2G28780.1
GRMZM2G165966	-0.811262	3.1e-05	-1.57761	4.46e-22	1.05492	5.66e-13	0.334512	0.515836	AT2G43760.3		molybdopterin biosynthesis MoaE family protein
GRMZM2G165987	3.95663	2.35e-30	1.03451	0.000605351	2.41128	5.05e-08	-0.275881	0.741151	AT2G43120.1		RmlC-like cupins superfamily protein
GRMZM2G166218	4.31886	2.69e-57	2.68757	2.18e-28	1.45024	0.00344656	0.00213043	0.998153	AT5G15780.1		Pollen Ole e 1 allergen and extensin family protein
GRMZM2G166507	-0.896337	0.000195322	0.471194	0.274726	-1.31055	7.25e-07	0.0815002	0.9929	AT3G04980.1		DNAJ heat shock N-terminal domain-containing protein
GRMZM2G166548	1.1317	0.00173283	-1.46619	3.34e-07	1.91032	2.96e-11	-0.564316	0.33926	AT3G07350.1		Protein of unknown function (DUF506)
GRMZM2G166616	1.89242	8.12e-08	-1.79875	0.00906439	0.41767	0.615411	-2.89988	5.75e-13	AT1G77330.1		2-oxoglutarate (2OG) and Fe(II)-dependent oxygenase superfamily protein
GRMZM2G166658	-0.600144	5.15e-24	0.832834	4.48e-19	-1.31345	2.53e-57	0.167015	0.0983521	AT5G58380.1	CIPK10,PKS2,SIP1,SNRK3.8	SOS3-interacting protein 1
GRMZM2G166873	-0.237347	0.537257	0.457893	0.40747	-1.09188	0.00160428	-0.356072	0.808638	AT3G23980.1	BLI,KOS1	BLISTER
GRMZM2G166906	-8.078	8.66e-77	-6.18908	7.83e-43	-1.74127	3.52e-47	0.0707553	0.998153	AT1G12570.1		Glucose-methanol-choline (GMC) oxidoreductase family protein
GRMZM2G166944	0.295369	0.573914	-1.02841	0.0088804	0.905013	0.0161904	-0.319365	0.976345	AT5G57550.1	XTH25,XTR3	xyloglucan endotransglucosylase/hydrolase 25
GRMZM2G166976	-2.4817	0	-1.75339	1.17e-127	-0.569063	1.31e-18	0.207379	0.0210878	AT1G63010.2		Major Facilitator Superfamily with SPX (SYG1/Pho81/XPR1) domain-containing protein
GRMZM2G167018	-1.97771	2.59e-18	-1.14314	2.47e-08	0.368156	0.0876083	1.19952	3.12e-05	AT1G56010.2	anac021,ANAC022,NAC1	NAC domain containing protein 1
GRMZM2G167031	-0.816052	4.47e-07	0.228718	0.501921	-1.15799	8.92e-11	-0.0712233	0.988384	AT5G17020.1	ATCRM1,ATXPO1,HIT2,XPO1,XPO1A	exportin 1A
GRMZM2G167049	-0.464045	0.455832	0.710743	0.456387	-1.40685	0.0138548	-0.243594	0.976345	AT3G07040.1	RPM1,RPS3	NB-ARC domain-containing disease resistance protein
GRMZM2G167247	-1.01712	0.00225108	0.536743	0.40901	-1.62979	3.79e-06	-0.0707836	0.996312	AT1G35660.1
GRMZM2G167253	1.4528	4.01e-12	0.335841	0.118377	1.65339	3.26e-15	0.600742	0.00122806	AT1G72180.1		Leucine-rich receptor-like protein kinase family protein
GRMZM2G167336	-3.10394	1.51e-112	-3.41514	8.33e-127	0.608688	1.55e-06	0.334886	0.591216	AT5G06900.1	CYP93D1	cytochrome P450, family 93, subfamily D, polypeptide 1
GRMZM2G167497	-0.0236363	0.982328	1.29318	0.337974	-2.44779	0.000483847	-1.14692	0.150858	AT5G15630.1	COBL4,IRX6	COBRA-like extracellular glycosyl-phosphatidyl inositol-anchored protein family
GRMZM2G167560	0.615692	0.206206	-0.730503	0.214386	-0.0908254	0.923135	-1.30274	0.00123257	AT3G07650.2	COL9	CONSTANS-like 9
GRMZM2G168096	-0.661211	3.65e-07	0.628049	0.00191632	-1.29044	6.19e-16	0.0393066	0.9929	AT3G54280.1	ATBTAF1,BTAF1,CHA16,CHR16,RGD3	DNA binding;ATP binding;nucleic acid binding;binding;helicases;ATP binding;DNA binding;helicases
GRMZM2G168115	0.214563	0.509669	-1.20914	0.000153908	0.169372	0.742918	-1.1545	0.000113501	AT4G35880.1		Eukaryotic aspartyl protease family protein
GRMZM2G168166	-0.803463	0.0530832	0.371724	0.643726	-1.07407	0.0144241	0.0953062	0.9929	AT1G13030.1		sphere organelles protein-related
GRMZM2G168222	-0.545147	0.214166	0.414473	0.590775	-1.04137	0.0200729	-0.0683989	0.997392	AT3G13600.1		calmodulin-binding family protein
GRMZM2G168375	-2.43607	1.93e-17	-2.37312	4.72e-11	-0.466632	0.105875	-0.328821	0.976345	AT5G59480.1		Haloacid dehalogenase-like hydrolase (HAD) superfamily protein
GRMZM2G168439	4.72149	9.97e-212	1.90937	1.93e-44	2.54047	1.8e-28	-0.166228	0.354724	AT4G01470.1	ATTIP1.3,GAMMA-TIP3,TIP1;3	tonoplast intrinsic protein 1;3
GRMZM2G168651	2.75284	0.00122741	-0.580155	0.471378	3.00494	2.09e-06	0.132692	0.9929
GRMZM2G168665	1.5808	4.61e-64	-0.171367	0.373066	1.45162	9.88e-29	-0.238548	0.0529223	AT2G36000.1		Mitochondrial transcription termination factor family protein
GRMZM2G168760	-1.14171	0.0325807	0.161777	0.889573	-1.33214	0.0177575	-0.0735568	0.998153	AT2G14680.1	MEE13	myosin heavy chain-related
GRMZM2G168833	2.11908	4.6e-16	1.11069	5.04e-08	1.77156	5.13e-10	0.844986	1.34e-05	AT2G44290.1		Bifunctional inhibitor/lipid-transfer protein/seed storage 2S albumin superfamily protein
GRMZM2G168898	0.0974832	0.662553	-2.25275	1.87e-43	1.07285	7.21e-14	-1.20055	2.49e-11	AT2G16060.1	AHB1,ARATH GLB1,ATGLB1,GLB1,HB1,NSHB1	hemoglobin 1
GRMZM2G168917	2.35888	2.75e-66	0.310573	0.132203	1.43975	2.88e-14	-0.534178	3.14e-05	AT1G33260.2		Protein kinase superfamily protein
GRMZM2G169000	-0.459165	0.0675802	-0.047023	0.937596	-1.07456	2.7e-05	-0.605839	0.118218	AT2G35350.1	PLL1	poltergeist like 1
GRMZM2G169020	0.675334	0.121992	-0.485933	0.559231	-0.161676	0.842985	-1.16717	0.0178051	AT1G16670.1		Protein kinase superfamily protein
GRMZM2G169116	-1.00986	0.0024521	0.271305	0.71418	-1.21494	0.000665464	0.0714524	0.996312	AT1G79270.1	ECT8	evolutionarily conserved C-terminal region 8
GRMZM2G169121	0.9902	0.16307	-1.66398	0.111928	0.332963	0.803747	-1.68858	0.0165009	AT1G15030.1		Protein of unknown function (DUF789)
GRMZM2G169270	-0.73006	1.13e-09	0.282031	0.230527	-1.00452	1.66e-11	0.0500536	0.992193	AT1G20980.1	ATSPL14,FBR6,SPL14,SPL1R2	squamosa promoter binding protein-like 14
GRMZM2G169280	-1.48769	0.00392341	0.306099	0.787272	-1.50273	0.00457711	0.185792	0.988876	AT5G01110.1		Tetratricopeptide repeat (TPR)-like superfamily protein
GRMZM2G169372	0.240392	0.00317863	-0.66201	3.09e-15	1.01491	1.76e-33	0.165364	0.105443
GRMZM2G169382	3.73343	8.68e-18	1.68157	1.34e-06	2.00424	0.000526734	0.2537	0.9326	AT2G47520.1	HRE2	Integrase-type DNA-binding superfamily protein
GRMZM2G169405	1.08703	7.2e-14	0.115173	0.425609	1.08273	2.25e-35	0.158819	0.948792	AT2G36145.1
GRMZM2G169458	-0.881995	1.85e-08	0.0185376	0.946581	0.581703	3.8e-05	1.51773	3.74e-27	AT4G36250.1	ALDH3F1	aldehyde dehydrogenase 3F1
GRMZM2G169788	-0.662905	0.0756669	0.4315	0.544169	-1.25416	0.00135634	-0.14319	0.983469	AT5G53130.1	ATCNGC1,CNGC1	cyclic nucleotide gated channel 1
GRMZM2G169947	4.59757	4.74e-06	0.91635	0.561755	0.855968	0.44265	-1.22172	0.134455	AT4G20970.1		basic helix-loop-helix (bHLH) DNA-binding superfamily protein
GRMZM2G169951	1.76971	1.29e-34	0.624967	8.86e-06	1.46952	3.29e-19	0.386259	0.00555042	AT5G24030.1	SLAH3	SLAC1 homologue 3
GRMZM2G170044	0.615276	5.09e-06	-0.473959	0.00071104	1.07994	1.11e-16	0.0463158	0.988384	AT2G44300.1		Bifunctional inhibitor/lipid-transfer protein/seed storage 2S albumin superfamily protein
GRMZM2G170281	0.469978	0.41385	-0.902416	0.236539	-0.118664	0.894747	-1.2755	0.0261665	AT5G25100.1		Endomembrane protein 70 protein family
GRMZM2G170388	-0.460351	0.0126766	-1.7808	1.12e-19	0.349123	0.0759244	-0.89723	0.000151518	AT1G02460.1		Pectin lyase-like superfamily protein
GRMZM2G170412	-0.949059	0.0751527	0.128599	0.916776	-1.30316	0.0235324	-0.242375	0.976345	AT4G27910.1	ATX4,SDG16	SET domain protein 16
GRMZM2G170552	-4.54598	2.22e-29	-1.81139	0.0059092	-2.31798	7.58e-16	0.212931	0.990467	AT5G58380.1	CIPK10,PKS2,SIP1,SNRK3.8	SOS3-interacting protein 1
GRMZM2G170602	5.22004	2.44e-08	2.38993	0.0621209	0.0357304	0.968672	-1.74201	0.00244658	AT5G14780.1	FDH	formate dehydrogenase
GRMZM2G170689	4.12867	0.000689369	1.01248	0.34346	1.99528	0.0233141	0.394125	0.976345	AT2G41530.1	ATSFGH,SFGH	S-formylglutathione hydrolase
GRMZM2G171045	-2.32132	2.42e-06	-0.255693	0.833223	-1.70449	0.000959544	0.174893	0.9929	AT3G14470.1		NB-ARC domain-containing disease resistance protein
GRMZM2G171068	-1.39868	1.52e-07	0.339449	0.583607	-1.68345	3.13e-09	0.0637993	0.996312	AT3G62900.1		CW-type Zinc Finger
GRMZM2G171108	1.80184	0.00461924	-0.548422	0.425226	1.99043	0.000345902	-0.113803	0.9929
GRMZM2G171118	3.55368	4.17e-14	0.994252	0.0425878	1.96962	0.00151225	-0.220255	0.976345	AT3G26300.1	CYP71B34	cytochrome P450, family 71, subfamily B, polypeptide 34
GRMZM2G171223	-0.060137	0.929931	-1.00463	0.0196576	1.22271	0.00235352	0.3351	0.976345	AT3G60410.3		Protein of unknown function (DUF1639)
GRMZM2G171333	1.00188	1.55e-07	0.0171128	0.969721	1.11076	3.36e-08	0.187103	0.923745
GRMZM2G171383	1.78757	0.000134583	-0.699918	0.295774	1.21435	0.0296542	-1.02349	0.0554315	AT1G25220.1	ASB1,TRP4,WEI7	anthranilate synthase beta subunit 1
GRMZM2G171394	2.21128	1.42e-07	1.12077	0.000581339	1.72428	0.000223324	0.773331	0.0204514	AT1G02900.1	ATRALF1,RALF1,RALFL1	rapid alkalinization factor 1
GRMZM2G171395	1.41013	2.97e-05	1.29347	0.0162296	-0.718846	0.274664	-0.769668	0.0799757	AT2G46770.1	ANAC043,EMB2301,NST1	NAC (No Apical Meristem) domain transcriptional regulator superfamily protein
GRMZM2G171961	-0.689876	0.0061615	0.0786409	0.890834	-1.08862	6.53e-05	-0.278551	0.931962	AT4G15570.1	MAA3	P-loop containing nucleoside triphosphate hydrolases superfamily protein
GRMZM2G172159	0.743187	0.454314	0.457907	0.580916	1.3718	0.0487962	1.12621	0.0900774
GRMZM2G172230	0.166726	0.248295	-0.0557805	0.86711	-1.06379	2.07e-12	-1.2295	4.25e-19	AT5G51070.1	CLPD,ERD1,SAG15	Clp ATPase
GRMZM2G172297	1.82843	0.00250225	0.215004	0.789004	1.49849	0.0172941	0.0988977	0.9929	AT3G26744.2	ATICE1,ICE1,SCRM	basic helix-loop-helix (bHLH) DNA-binding superfamily protein
GRMZM2G172427	-1.13724	2.16e-05	0.274235	0.651166	-1.34641	2.86e-06	0.0802612	0.9929	AT2G23740.2		nucleic acid binding;sequence-specific DNA binding transcription factors;zinc ion binding
GRMZM2G172695	1.10906	0.0223572	2.07494	0.0196415	-1.87493	0.0112818	-1.01163	0.0834285	AT3G23160.1		Protein of unknown function (DUF668)
GRMZM2G172834	3.29282	7.68e-142	1.12962	5.59e-20	2.1578	3.51e-37	0.0684469	0.976345	AT1G68090.1	ANN5,ANNAT5	annexin 5
GRMZM2G173124	5.35679	3.56e-64	3.54266	8.04e-39	1.27607	0.0613021	-0.269434	0.352361	AT2G19810.1		CCCH-type zinc finger family protein
GRMZM2G173257	0.204969	0.740523	-3.36772	1.1e-16	1.90763	3.6e-09	-1.31994	0.0335148
GRMZM2G173596	3.32107	1.88e-47	-0.552368	0.0275474	2.71449	1.88e-25	-1.02796	4.54e-08	AT1G74950.1	JAZ2,TIFY10B	TIFY domain/Divergent CCT motif family protein
GRMZM2G173597	-0.9936	2.55e-12	-0.274861	0.375509	-1.23309	1.56e-15	-0.463177	0.0978299	AT5G09220.1	AAP2	amino acid permease 2
GRMZM2G173615	3.06785	0.005492	0.64455	0.599264	1.81628	0.0442718	0.285143	0.976345	AT1G52827.1	ATCDT1,CDT1	cadmium tolerance 1
GRMZM2G173700	-0.993114	0.135833	0.571298	0.700488	-1.75528	0.00797063	-0.25791	0.976345	AT1G63640.1		P-loop nucleoside triphosphate hydrolases superfamily protein with CH (Calponin Homology) domain
GRMZM2G173718	0.900822	3.03e-30	0.131718	0.289133	1.08395	2.44e-34	0.367408	4.12e-06	AT4G19840.1	ATPP2-A1,ATPP2A-1,PP2-A1	phloem protein 2-A1
GRMZM2G173809	-1.02304	0.00300375	-2.75948	2.2e-35	1.95152	6.4e-24	0.260119	0.976345
GRMZM2G173852	-1.2957	2.72e-06	0.0366843	0.967824	-1.60554	3.96e-08	-0.242552	0.976345	AT1G05380.1		Acyl-CoA N-acyltransferase with RING/FYVE/PHD-type zinc finger protein
GRMZM2G173965	1.19725	0.022714	-1.58006	0.000112378	2.03916	1.26e-07	-0.546973	0.722462	AT5G55090.1	MAPKKK15	mitogen-activated protein kinase kinase kinase 15
GRMZM2G173978	-1.33638	0.0040261	0.186245	0.85184	-1.30921	0.00668331	0.156201	0.9929	AT3G19780.2
GRMZM2G174048	0.155634	0.612317	-1.85864	7.41e-15	0.722243	0.00107925	-1.19356	6.09e-06	AT2G15780.1		Cupredoxin superfamily protein
GRMZM2G174315	0.451944	0.322647	-0.261284	0.784927	-0.543018	0.36281	-1.12748	0.0179257	AT5G37710.1		alpha/beta-Hydrolases superfamily protein
GRMZM2G174441	2.18406	4.47e-05	1.7715	0.0872285	-0.96641	0.377355	-1.32321	0.018148
GRMZM2G174511	1.54694	0.00459053	0.24643	0.769703	1.24512	0.0364432	0.102105	0.9929	AT4G22550.1		Phosphatidic acid phosphatase (PAP2) family protein
GRMZM2G174708	0.869409	1.76e-07	-0.302063	0.119087	1.16562	1.36e-12	0.0529612	0.991276	AT5G06860.1	ATPGIP1,PGIP1	polygalacturonase inhibiting protein 1
GRMZM2G174719	1.44388	2.72e-08	0.0459986	0.949199	0.0515343	0.946218	-1.24439	4.15e-06	AT2G32210.1
GRMZM2G174776	1.40218	1.64e-05	0.064581	0.905412	1.12265	0.00263132	-0.117114	0.976345	AT1G56170.2	ATHAP5B,HAP5B,NF-YC2	nuclear factor Y, subunit C2
GRMZM2G174803	-1.0328	0.000164326	0.186865	0.78319	-1.21611	4.01e-05	0.0234697	0.998153	AT3G27530.1	GC6,MAG4	golgin candidate 6
GRMZM2G174860	0.455722	0.437441	-0.31777	0.55519	1.42256	0.000214452	0.69779	0.236024	AT4G16820.1	PLA-I{beta]2	alpha/beta-Hydrolases superfamily protein
GRMZM2G174888	0.740744	0.694772	-1.43133	0.015789	0.349509	0.804502	-1.25377	0.0324608	AT2G36840.1		ACT-like superfamily protein
GRMZM2G174896	-2.08089	2.36e-177	-0.456604	7.37e-05	-1.37435	4.14e-61	0.294518	0.0303074	AT2G26980.4	CIPK3,SnRK3.17	CBL-interacting protein kinase 3
GRMZM2G175076	-1.26529	4.38e-26	-2.32757	8.48e-74	0.874736	3.72e-16	-0.134326	0.976345	AT5G05270.1		Chalcone-flavanone isomerase family protein
GRMZM2G175082	-3.36754	2.14e-06	-4.10384	6.91e-08	0.0641999	0.944479	-0.273984	0.976345	AT5G48930.1	HCT	hydroxycinnamoyl-CoA shikimate/quinate hydroxycinnamoyl transferase
GRMZM2G175150	0.0299016	0.982917	-3.36521	0.0020997	2.5837	0.00155791	0.00200345	0.998153	AT5G10440.1	CYCD4;2	cyclin d4;2
GRMZM2G175265	-0.281549	0.027137	1.10869	5.73e-12	-1.31988	1.67e-20	0.113311	0.976345	AT5G37260.1	CIR1,RVE2	Homeodomain-like superfamily protein
GRMZM2G175541	2.69209	1.97e-09	2.95864	5.28e-07	-0.616189	0.625972	-0.373942	0.837562
GRMZM2G175593	NA	NA	-2.00584	0.0776162	2.8757	0.000378303	0.459742	0.87498	AT3G50930.1	BCS1	cytochrome BC1 synthesis
GRMZM2G175610	-1.9817	0.00135889	0.772678	0.534309	-1.98125	0.000994794	0.456057	0.976345
GRMZM2G175642	-0.420502	0.0467298	0.403708	0.268426	-1.27658	1.74e-08	-0.408462	0.299342	AT1G20100.1
GRMZM2G175661	-0.727157	2.09e-06	0.300667	0.285771	-1.01845	6.94e-09	0.0498016	0.9929	AT3G18290.1	BTS,EMB2454	zinc finger protein-related
GRMZM2G175782	-3.2216	5.86e-37	-2.37266	1.08e-12	-1.0577	2.57e-07	-0.164109	0.988148	AT1G16750.1		Protein of unknown function, DUF547
GRMZM2G176129	-8.67377	1.3e-53	-9.09952	4.18e-50	0.0870235	0.666906	-0.175379	0.988107	AT1G70760.1	CRR23	inorganic carbon transport protein-related
GRMZM2G176465	-0.830761	6.15e-05	0.41495	0.279404	-1.20721	5.86e-07	0.0669495	0.9929	AT2G38800.1		Plant calmodulin-binding protein-related
GRMZM2G176595	0.949493	0.00018496	-1.22408	6.15e-13	2.43203	8.98e-40	0.32267	0.497289	AT1G65680.1	ATEXPB2,ATHEXP BETA 1.4,EXPB2	expansin B2
GRMZM2G176605	0.857762	0.383215	-0.291712	0.727423	1.80933	0.00350231	0.778965	0.439435	AT1G07710.1		Ankyrin repeat family protein
GRMZM2G176721	1.55432	0.00156771	0.497395	0.32974	1.36592	0.00783231	0.429774	0.713332	AT5G10190.1		Major facilitator superfamily protein
GRMZM2G176723	-1.73308	0.167797	-2.42439	0.00172312	1.57934	0.0179509	0.496826	0.976345	AT2G32020.1		Acyl-CoA N-acyltransferases (NAT) superfamily protein
GRMZM2G176998	0.954514	0.00138105	-1.42145	1.06e-08	1.85231	3.44e-14	-0.427166	0.481714	AT1G21680.1		DPP6 N-terminal domain-like protein
GRMZM2G177050	2.00264	1.85e-146	0.61751	3.76e-07	1.01899	5.65e-17	-0.306765	0.000372936	AT2G30360.1	CIPK11,PKS5,SIP4,SNRK3.22	SOS3-interacting protein 4
GRMZM2G177061	7.39709	1.25e-15	3.42529	1.5e-13	2.26185	0.008411	-0.150488	0.976345	AT5G18610.1		Protein kinase superfamily protein
GRMZM2G177104	2.25378	0.00315767	-0.0887665	0.93384	1.9455	0.00533905	-0.0184949	0.998153	AT4G21200.1	ATGA2OX8,GA2OX8	gibberellin 2-oxidase 8
GRMZM2G177242	0.643855	0.000219294	2.11602	6.31e-30	-1.33733	1.72e-10	0.169401	0.900624	AT5G03170.1	ATFLA11,FLA11	FASCICLIN-like arabinogalactan-protein 11
GRMZM2G177259	-1.97188	2.73e-10	-0.653321	0.218013	-1.00824	0.00131149	0.286124	0.976345	AT1G08800.1		Protein of unknown function, DUF593
GRMZM2G177314	2.06948	0.0998588	2.48241	0.0328041	-0.0600413	0.968672	0.35904	0.976345	AT1G17840.1	ABCG11,ATWBC11,COF1,DSO,WBC11	white-brown complex homolog protein 11
GRMZM2G177340	0.15767	0.866571	-1.66708	0.00260215	1.57832	0.00200855	-0.0860318	0.997392	AT5G22250.1		Polynucleotidyl transferase, ribonuclease H-like superfamily protein
GRMZM2G177384	-0.0463149	0.922953	-0.7832	0.00788452	1.07808	0.000125104	0.390423	0.700837	AT1G11680.1	CYP51,CYP51A2,CYP51G1,EMB1738	CYTOCHROME P450 51G1
GRMZM2G177424	-0.470162	0.0147192	-1.83054	5.3e-31	1.11006	1.84e-15	-0.191041	0.963554	AT4G35160.1		O-methyltransferase family protein
GRMZM2G177668	0.469484	1.2e-08	-1.47733	1.95e-59	1.46968	9.93e-70	-0.422004	3.98e-06	AT3G48520.1	CYP94B3	cytochrome P450, family 94, subfamily B, polypeptide 3
GRMZM2G177771	-0.468899	0.479619	0.729264	0.477445	-1.34717	0.0295152	-0.179107	0.988107	AT1G79830.4	GC5	golgin candidate 5
GRMZM2G177982	4.25213	1.56e-173	1.46131	1.97e-34	3.08829	9.92e-61	0.386526	0.000413588	AT1G19400.2		Erythronate-4-phosphate dehydrogenase family protein
GRMZM2G178287	-3.3101	4.38e-17	-1.6388	0.0189995	-1.86314	3.41e-08	-0.194464	0.992193	AT1G01940.1		Cyclophilin-like peptidyl-prolyl cis-trans isomerase family protein
GRMZM2G178351	5.58134	1.34e-07	-0.137107	0.951898	0.972048	0.314232	-2.43443	4.67e-05	AT4G39950.1	CYP79B2	cytochrome P450, family 79, subfamily B, polypeptide 2
GRMZM2G178486	0.98776	0.00597585	1.47795	0.00538369	-1.05105	0.0671529	-0.536621	0.405174	AT2G01150.1	RHA2B	RING-H2 finger protein 2B
GRMZM2G178497	1.55646	1.05e-05	0.12282	0.822524	1.25904	0.0020645	-0.0608225	0.995483
GRMZM2G178533	2.00259	6.92e-19	2.0135	2.18e-08	-1.05353	0.0216152	-1.00655	4.04e-06	AT2G37790.1		NAD(P)-linked oxidoreductase superfamily protein
GRMZM2G178645	0.187729	0.397574	-1.11895	1.05e-14	1.44359	1.53e-25	0.191136	0.838376	AT5G40010.1	AATP1	AAA-ATPase 1
GRMZM2G178758	-0.942627	0.0206505	0.252754	0.789004	-1.40872	0.00177478	-0.214755	0.976345	AT3G12810.1	chr13,PIE1,SRCAP	SNF2 domain-containing protein / helicase domain-containing protein
GRMZM2G178886	1.39628	4.13e-14	-0.523102	0.014796	1.32026	8.18e-13	-0.504067	0.408518	AT1G28480.1	GRX480,roxy19	Thioredoxin superfamily protein
GRMZM2G179005	-0.460134	0.656701	-1.53625	0.00609532	1.51665	0.0034555	0.4405	0.976345	AT1G09200.1		Histone superfamily protein
GRMZM2G179092	6.02838	3.47e-09	3.04328	0.0142362	NA	NA	-1.89192	0.000467327	AT3G29410.1		Terpenoid cyclases/Protein prenyltransferases superfamily protein
GRMZM2G179147	2.03594	8.4e-17	0.677367	0.0844302	0.240657	0.741011	-1.01917	2.36e-05	AT4G19230.2	CYP707A1	cytochrome P450, family 707, subfamily A, polypeptide 1
GRMZM2G179462	3.57282	1.63e-21	1.02236	0.382198	-0.684991	0.571014	-3.03859	3.97e-19	AT2G38905.1		Low temperature and salt responsive protein family
GRMZM2G179616	-0.110576	0.841937	-0.956565	0.0154709	1.10611	0.00116566	0.303521	0.976345	AT5G25840.1		Protein of unknown function (DUF1677)
GRMZM2G179679	-1.26254	0.000124427	-1.49759	3.37e-08	0.675967	0.00965088	0.457642	0.727924	AT5G53190.1		Nodulin MtN3 family protein
GRMZM2G179810	1.15247	0.00303114	-2.19746	0.000182186	0.450377	0.515168	-2.53845	2.36e-09	AT1G80050.1	APT2,ATAPT2,PHT1.1	adenine phosphoribosyl transferase 2
GRMZM2G179984	-1.3325	0.398792	-4.69629	5.33e-06	2.76176	0.000138016	NA	NA	AT5G16010.1		3-oxo-5-alpha-steroid 4-dehydrogenase family protein
GRMZM2G180160	-1.25966	0.00271646	-0.425129	0.676458	-1.26251	0.00461141	-0.387164	0.976345	AT1G21230.1	WAK5	wall associated kinase 5
GRMZM2G180272	1.03698	0.00131917	0.0229687	0.965924	1.47981	2.59e-07	0.531919	0.155463	AT1G48590.2		Calcium-dependent lipid-binding (CaLB domain) family protein
GRMZM2G180283	-1.8909	3.72e-105	-2.00682	8.4e-92	0.56213	5.98e-11	0.492307	0.000238531	AT2G22590.1		UDP-Glycosyltransferase superfamily protein
GRMZM2G180419	-0.00381876	0.994169	-0.719549	0.0574328	1.00526	0.00388858	0.338309	0.941124	AT5G20370.1		serine-rich protein-related
GRMZM2G180622	-0.710116	0.0617568	0.0768475	0.930262	-1.05107	0.00878296	-0.229138	0.976345	AT2G01100.3
GRMZM2G181000	-1.5064	8.43e-30	-2.19445	2.04e-28	-0.680829	7.41e-07	-1.28877	1.49e-08	AT1G73480.1		alpha/beta-Hydrolases superfamily protein
GRMZM2G181002	-0.265607	0.340294	0.594507	0.0805213	-1.13451	1.02e-05	-0.23364	0.93476	AT1G73450.1		Protein kinase superfamily protein
GRMZM2G181028	-1.64931	1.2e-09	-0.535166	0.319209	-1.165	6.72e-05	-0.0362876	0.998153	AT1G09570.1	FHY2,FRE1,HY8,PHYA	phytochrome A
GRMZM2G181153	-0.55416	0.426311	-1.31774	0.00213485	1.26322	0.00192309	0.507224	0.87498	AT5G59970.1		Histone superfamily protein
GRMZM2G181158	-1.16816	0.0381269	0.676712	0.469079	-1.294	0.0241426	0.420039	0.976345	AT5G44800.1	CHR4,PKR1	chromatin remodeling 4
GRMZM2G181237	-5.98174	4.68e-09	-3.48426	0.00116736	-1.44272	0.00814989	0.0910107	0.976345
GRMZM2G181362	-0.612003	0.0104247	0.191685	0.784927	-1.70148	3.58e-10	-0.839747	0.0205802	AT4G33150.1	LKR,LKR/SDH,SDH	lysine-ketoglutarate reductase/saccharopine dehydrogenase bifunctional enzyme
GRMZM2G300866	-0.524759	0.314911	1.22134	0.0641458	-1.6174	0.0015392	0.0742149	0.997392	AT1G08060.2	MOM,MOM1	ATP-dependent helicase family protein
GRMZM2G300924	-0.671762	0.0581786	-2.0432	1.66e-07	0.139229	0.812803	-1.07528	0.0370254	AT1G78080.1	RAP2.4	related to AP2 4
GRMZM2G301089	3.36524	1.35e-44	0.0837584	0.840099	2.3313	1.88e-14	-0.806663	6.49e-05	AT5G43650.1	BHLH92	basic helix-loop-helix (bHLH) DNA-binding superfamily protein
GRMZM2G301208	-1.20832	7.93e-16	-1.8419	3.65e-35	0.613058	3.28e-06	0.0297923	0.998153	AT3G26360.1		Ribosomal protein S21 family protein
GRMZM2G301271	0.0315041	0.880808	-0.79536	8.26e-09	1.15321	9.02e-19	0.377929	0.0472942	AT3G13620.1		Amino acid permease family protein
GRMZM2G301853	NA	NA	-2.81187	0.0285523	1.82836	0.0406826	NA	NA
GRMZM2G301885	1.59279	4.37e-101	0.559222	2.79e-08	1.13091	8.47e-32	0.152738	0.22579	AT3G18830.1	ATPLT5,ATPMT5,PMT5	polyol/monosaccharide transporter 5
GRMZM2G301932	2.83002	1.72e-36	1.14616	1.57e-05	1.08239	0.00343627	-0.490181	0.0382286	AT5G23530.1	AtCXE18,CXE18	carboxyesterase 18
GRMZM2G301934	1.89566	3.34e-12	0.659697	0.109328	0.221489	0.779653	-0.915013	0.00113809	AT5G23530.1	AtCXE18,CXE18	carboxyesterase 18
GRMZM2G302279	3.88709	1.34e-20	1.42666	0.000215699	1.79142	0.00404725	-0.330926	0.704377	AT3G50950.2	ZAR1	HOPZ-ACTIVATED RESISTANCE 1
GRMZM2G302913	-0.847083	0.104581	1.78588	0.0203127	-2.21848	0.000112872	0.239973	0.976345	AT1G22060.1
GRMZM2G303007	-1.23026	0.00768122	0.110059	0.914074	-1.18845	0.0140802	0.111287	0.993751	AT1G65810.2		P-loop containing nucleoside triphosphate hydrolases superfamily protein
GRMZM2G303105	-0.184607	0.771795	0.877772	0.287768	-1.23209	0.0410545	-0.184326	0.979639	AT3G06010.1	ATCHR12	Homeotic gene regulator
GRMZM2G303118	-2.25947	0.00347427	-0.0528173	0.97806	-1.86719	0.00939291	0.0118771	0.998153	AT5G37030.1		P-loop containing nucleoside triphosphate hydrolases superfamily protein
GRMZM2G303312	-2.51148	8.4e-19	-1.35159	0.00106999	-1.15744	1.48e-05	0.00855417	0.998153	AT1G55500.2	ECT4	evolutionarily conserved C-terminal region 4
GRMZM2G303530	2.02491	8.51e-05	0.0332091	0.975466	1.23607	0.0498388	-0.519072	0.702828	AT2G47480.1		Protein of unknown function (DUF3511)
GRMZM2G303655	-0.255245	0.530755	0.57993	0.280489	-1.07718	0.00420409	-0.212799	0.976345	AT3G11910.1	UBP13	ubiquitin-specific protease 13
GRMZM2G303915	0.955852	0.00247822	0.207701	0.789004	-0.61338	0.245482	-1.26111	0.000239838	AT1G22330.1		RNA-binding (RRM/RBD/RNP motifs) family protein
GRMZM2G303993	-4.83286	2.79e-13	-5.1527	7.32e-13	-0.0420301	0.954618	-0.156406	0.9929
GRMZM2G304474	2.31633	6.1e-11	-0.242231	0.734809	1.30451	0.00620539	-1.05979	0.00233915	AT1G80120.1		Protein of unknown function (DUF567)
GRMZM2G304700	0.662252	7.29e-09	-0.348617	0.00969223	1.16381	1.3e-23	0.207613	0.298179	AT1G80310.1		sulfate transmembrane transporters
GRMZM2G304947	-1.75073	9.59e-08	-0.116074	0.88	-1.54247	1.02e-58	0.135144	0.9929	ATCG00430.1		photosystem II reaction center protein G
GRMZM2G305046	0.676493	7.35e-05	-0.715435	9.74e-06	1.16813	1.75e-14	-0.16365	0.92999	AT5G02560.1	HTA12	histone H2A 12
GRMZM2G305066	3.46021	2.75e-07	-0.29973	0.789004	1.83028	0.0192874	-1.22259	0.0419426	AT4G26890.1	MAPKKK16	mitogen-activated protein kinase kinase kinase 16
GRMZM2G305159	-1.92049	1.8e-43	-0.766119	0.000528934	-1.19409	9.07e-16	-0.00210427	0.998153	AT2G41560.1	ACA4	autoinhibited Ca(2+)-ATPase, isoform 4
GRMZM2G305321	-0.156021	0.791425	0.917807	0.314159	-1.67723	0.00265462	-0.591533	0.687003	AT3G07980.1	MAP3KE2,MAPKKK6	mitogen-activated protein kinase kinase kinase 6
GRMZM2G305406	-2.21852	1.18e-07	-2.72517	2.2e-08	-0.202022	0.760499	-0.52833	0.944405	AT1G73470.3
GRMZM2G306043	1.7259	0.262545	-1.50227	0.285515	2.17456	0.0119495	-0.0142096	0.998153	AT2G01480.1		O-fucosyltransferase family protein
GRMZM2G306104	1.57071	3.77e-13	0.105002	0.719864	1.7447	5.78e-16	0.350021	0.134323	AT2G32180.1	PTAC18	plastid transcriptionally active 18
GRMZM2G306482	-2.9644	3.58e-13	-2.38502	7.15e-05	-1.06014	0.00330587	-0.373994	0.976345	AT5G50990.1		Tetratricopeptide repeat (TPR)-like superfamily protein
GRMZM2G307088	-1.94101	2.08e-08	-0.675159	0.306102	-1.2933	0.000151035	-0.028851	0.998153	AT1G52600.1		Peptidase S24/S26A/S26B/S26C family protein
GRMZM2G307094	-5.36928	4.82e-09	-3.08979	0.00698863	-1.71411	0.0022934	0.00184061	0.998153	AT3G63190.1	AtcpRRF,cpRRF,HFP108,RRF	ribosome recycling factor, chloroplast precursor
GRMZM2G307892	-4.51222	0.000108451	NA	NA	-2.9146	0.000275683	NA	NA	AT3G49910.1		Translation protein SH3-like family protein
GRMZM2G308064	0.282058	0.704675	1.01473	0.301866	-1.38396	0.0459331	-0.6451	0.645319	AT3G07040.1	RPM1,RPS3	NB-ARC domain-containing disease resistance protein
GRMZM2G308193	-0.964143	0.00702044	0.374009	0.641954	-1.51768	5.08e-05	-0.166513	0.976345	AT5G65290.1		LMBR1-like membrane protein
GRMZM2G308615	1.88728	1.27e-21	0.600532	0.0968086	-0.0995572	0.861365	-1.30321	3.44e-11	AT1G07430.1	HAI2	highly ABA-induced PP2C gene 2
GRMZM2G308907	0.0588219	0.937278	-1.81525	0.00138204	1.652	2.79e-06	-0.146947	0.9929	ATCG00490.1		ribulose-bisphosphate carboxylases
GRMZM2G308944	0.538815	4.8e-18	-0.629999	0.00233265	1.07752	9.77e-42	-0.0402964	0.995155	AT1G67740.1	PSBY,YCF32	photosystem II BY
GRMZM2G309327	1.88254	1.72e-10	0.630779	0.0412483	1.29748	0.000266335	0.142216	0.976345	AT4G20780.1	CML42	calmodulin like 42
GRMZM2G309479	3.72194	3.04e-13	3.92715	5.11e-07	-0.73108	0.58798	-0.737185	0.1897
GRMZM2G309568	-1.39322	0.000316958	0.313456	0.719864	-1.33714	0.00106617	0.320181	0.976345	AT1G21651.1		zinc ion binding
GRMZM2G310368	1.11009	1.32e-21	0.116013	0.563913	1.11637	8.68e-18	0.178488	0.432768	AT5G44210.1	ATERF-9,ATERF9,ERF9	erf domain protein 9
GRMZM2G310795	-1.5078	0.00211487	-0.130508	0.920646	-1.64048	0.00179544	-0.278257	0.976345	AT4G01210.1		glycosyl transferase family 1 protein
GRMZM2G311036	3.25088	0.00241677	-4.14019	4.46e-07	3.8434	9.15e-09	-1.57519	0.0498494	AT4G35160.1		O-methyltransferase family protein
GRMZM2G311165	-5.28942	1.02e-06	-2.00949	0.152803	-1.83541	0.00843906	0.0910107	0.976345	AT5G17380.1		Thiamine pyrophosphate dependent pyruvate decarboxylase family protein
GRMZM2G311328	-1.76282	0.00391491	0.0350359	0.979627	-1.73692	0.0038137	-0.0559235	0.998153	AT3G11130.1		Clathrin, heavy chain
GRMZM2G311347	0.737088	0.0468031	-1.79323	2.66e-05	0.762606	0.0589167	-1.56518	9.81e-05	AT1G29640.1		Protein of unknown function, DUF584
GRMZM2G311465	-2.15258	1.1e-07	-1.80531	8.51e-06	0.0918604	0.868623	0.392511	0.976345	AT5G62740.1	ATHIR1,HIR1	SPFH/Band 7/PHB domain-containing membrane-associated protein family
GRMZM2G311756	-0.591794	6.59e-07	-0.0776539	0.789004	-1.24748	2.64e-20	-0.681272	1.81e-05	AT3G57520.1	AtSIP2,SIP2	seed imbibition 2
GRMZM2G311919	2.36894	1.9e-83	2.04321	1.52e-42	0.133696	0.742847	-0.134139	0.834228	AT1G53520.1		Chalcone-flavanone isomerase family protein
GRMZM2G312026	-0.200039	0.72193	0.862387	0.205121	-1.33756	0.00639958	-0.271494	0.976345	AT2G16950.2	ATTRN1,TRN1	transportin 1
GRMZM2G312061	1.41457	6.27e-10	-1.70317	1.37e-14	1.74047	1.45e-16	-1.26828	1.03e-07	AT4G16500.1		Cystatin/monellin superfamily protein
GRMZM2G312078	0.759503	0.0150932	-0.163139	0.723824	1.2681	1.55e-05	0.413505	0.40168	AT1G20823.1		RING/U-box superfamily protein
GRMZM2G312110	-0.5558	0.00162706	1.21992	6.06e-05	-2.1609	1.62e-21	-0.355261	0.380431	AT3G02260.1	ASA1,BIG,CRM1,DOC1,LPR1,TIR3,UMB1	auxin transport protein (BIG)
GRMZM2G312738	-1.11006	0.00122597	0.0156254	0.97992	-1.0163	0.00549195	0.114573	0.9929	AT2G39810.1	HOS1	ubiquitin-protein ligases
GRMZM2G312877	2.33103	9.33e-23	0.686384	0.06461	0.453193	0.396807	-1.08526	1.14e-06	AT1G80160.1		Lactoylglutathione lyase / glyoxalase I family protein
GRMZM2G312933	2.77917	6.86e-06	0.432697	0.545519	2.13396	0.000758062	0.140944	0.988107	AT3G48660.1		Protein of unknown function (DUF 3339)
GRMZM2G312974	-0.249821	0.614922	1.22292	0.0367984	-1.4549	0.00240607	-0.00504867	0.998153	AT3G05680.2	EMB2016	embryo defective 2016
GRMZM2G313078	0.840594	0.162528	-0.0981577	0.89895	1.08878	0.0465189	0.247611	0.976345	AT3G49950.1		GRAS family transcription factor
GRMZM2G313101	1.53266	7.22e-15	0.242821	0.382198	1.11372	9.7e-07	-0.106472	0.976345	AT3G59840.1
GRMZM2G313162	-2.13703	0.00383856	0.342907	0.804383	-1.47383	0.0375108	0.548995	0.97272	AT1G16540.1	ABA3,ACI2,ATABA3,LOS5,SIR3	molybdenum cofactor sulfurase (LOS5) (ABA3)
GRMZM2G313320	1.78695	0.00464785	-0.172305	0.846061	1.4929	0.0199253	-0.213773	0.976345	AT2G36220.1
GRMZM2G313944	-3.91119	1.47e-07	-1.8477	0.136293	-1.8561	0.00126552	-0.0737774	0.998153	AT5G48090.1	ELP1	EDM2-like protein1
GRMZM2G314075	3.52993	6.3e-05	1.28941	0.415081	-0.0245456	0.983088	-1.50683	0.0337646
GRMZM2G314233	-0.858196	0.00326715	0.118014	0.848552	-1.01539	0.00115191	-0.0133938	0.998153	AT4G28470.1	ATRPN1B,RPN1B	26S proteasome regulatory subunit S2 1B
GRMZM2G314546	-0.985596	4.06e-10	0.368194	0.202842	-1.3856	3.16e-15	0.00668155	0.998153	AT3G19510.1	HAT3.1	Homeodomain-like protein with RING/FYVE/PHD-type zinc finger domain
GRMZM2G314656	-1.56827	0.00595925	-0.0424453	0.977182	-1.30082	0.0229515	0.12508	0.994758	AT3G59820.1		LETM1-like protein
GRMZM2G314660	-0.181051	0.777899	2.58749	2.89e-07	-1.4458	0.0172642	1.14613	0.0113531	AT1G76890.2	AT-GT2,GT2	Duplicated homeodomain-like superfamily protein
GRMZM2G314661	-1.15899	1.45e-08	0.0631751	0.901163	-1.18342	9.87e-08	0.0686679	0.9929	AT5G35210.2		metalloendopeptidases;zinc ion binding;DNA binding
GRMZM2G314769	-1.63384	1.17e-17	-1.9709	2.38e-25	0.413864	0.0192009	0.12088	0.976345	AT1G19715.1		Mannose-binding lectin superfamily protein
GRMZM2G314934	2.12524	0.0229455	-0.589832	0.570613	2.11157	0.00413577	-0.11964	0.995155
GRMZM2G315088	5.52571	1.43e-09	1.47051	0.0089556	2.91557	0.000196465	0.134345	0.991276	AT3G49910.1		Translation protein SH3-like family protein
GRMZM2G315125	0.210815	0.101652	0.603214	0.000453	-1.05657	1.12e-13	-0.613726	1.95e-06	AT1G79600.1		Protein kinase superfamily protein
GRMZM2G315127	-0.813334	0.0722315	0.496921	0.593324	-1.55455	0.000820222	-0.242626	0.976345	AT1G02960.2
GRMZM2G315199	-1.33074	2.68e-10	0.414138	0.463015	-1.88871	9.42e-12	-0.134814	0.976345
GRMZM2G315279	-0.270104	0.755041	0.613158	0.74836	-1.99479	0.0101684	-1.03014	0.356513
GRMZM2G315767	1.48031	4.4e-08	0.578862	0.0347593	1.25377	4.17e-05	0.428693	0.202014	AT4G13840.1		HXXXD-type acyl-transferase family protein
GRMZM2G315902	-0.787981	0.407518	0.909115	0.590545	-1.72764	0.0369356	-0.187614	0.9929	AT4G35520.1	ATMLH3,MLH3	MUTL protein homolog 3
GRMZM2G316136	-1.40056	1.15e-34	-0.0399159	0.888153	-1.19169	3.77e-22	0.210852	0.656509	AT5G58380.1	CIPK10,PKS2,SIP1,SNRK3.8	SOS3-interacting protein 1
GRMZM2G316191	-1.07203	5.42e-12	0.875074	0.000191988	-1.72083	1.97e-21	0.256609	0.660241	AT5G44800.1	CHR4,PKR1	chromatin remodeling 4
GRMZM2G316232	0.462718	0.273465	1.27389	0.0106362	-1.03887	0.0386795	-0.209926	0.976345	AT1G06220.1	CLO,GFA1,MEE5	Ribosomal protein S5/Elongation factor G/III/V family protein
GRMZM2G316778	0.593358	0.0412918	-0.779601	0.00113316	1.56274	2.48e-11	0.256208	0.860682	AT1G64980.1		Nucleotide-diphospho-sugar transferases superfamily protein
GRMZM2G316967	-1.30751	9.33e-34	0.0858334	0.784927	-1.40393	5.27e-29	0.0317096	0.996312	AT3G16830.1	TPR2	TOPLESS-related 2
GRMZM2G317386	-0.0769698	0.688558	-0.464046	0.00025101	1.06365	4.88e-20	0.725705	2.49e-09	AT4G16640.1		Matrixin family protein
GRMZM2G317426	2.61304	1.54e-16	-0.110247	0.881965	0.924724	0.0888462	-1.59822	5.15e-08
GRMZM2G317738	-1.0193	0.0194271	-0.0275009	0.977182	-1.1171	0.00924316	-0.108804	0.9929	AT3G03140.1		Tudor/PWWP/MBT superfamily protein
GRMZM2G317835	-1.10961	0.000724808	0.129792	0.866183	-1.33705	0.000121034	-0.0814794	0.996195	AT2G16920.1	PFU2,UBC23	ubiquitin-conjugating enzyme 23
GRMZM2G318292	0.143374	0.930675	-0.82378	0.491034	1.88844	0.0266437	0.634826	0.893763	AT1G63720.1
GRMZM2G318408	0.917856	3.62e-05	-0.228641	0.424948	1.40899	1.86e-11	0.324862	0.387091	AT3G61460.1	BRH1	brassinosteroid-responsive RING-H2
GRMZM2G318860	-0.547548	0.0679411	0.516803	0.251922	-1.03211	0.00102524	0.0579467	0.996312	AT1G31480.1	SGR2	shoot gravitropism 2 (SGR2)
GRMZM2G318942	NA	NA	-3.08129	0.0131081	2.06422	0.0182249	NA	NA	AT2G44100.1	AT-GDI1,ATGDI1,GDI1	guanosine nucleotide diphosphate dissociation inhibitor 1
GRMZM2G319062	1.40732	0.173151	-1.72363	0.00343849	2.92077	3.88e-07	0.0795346	0.998153
GRMZM2G319167	-1.14798	0.258017	1.0428	0.532367	-1.78083	0.0397192	0.0121061	0.998153	AT3G27670.1	RST1	ARM repeat superfamily protein
GRMZM2G319169	-1.35851	0.00164179	0.529427	0.590775	-1.62992	0.000787921	0.174269	0.987755	AT3G27670.1	RST1	ARM repeat superfamily protein
GRMZM2G319465	2.67445	3.16e-09	0.756726	0.101041	1.58128	0.00536412	-0.113782	0.988107
GRMZM2G319573	0.420632	0.307048	1.37429	0.00200084	-1.12675	0.0158831	-0.163627	0.976345	AT1G10930.1	ATRECQ4A,ATSGS1,RECQ4A	DNA helicase (RECQl4A)
GRMZM2G319798	0.66184	0.482332	-0.857749	0.218128	1.53194	0.0107213	0.156935	0.9929	AT1G14720.1	ATXTH28,EXGT-A2,XTH28,XTR2	xyloglucan endotransglucosylase/hydrolase 28
GRMZM2G320013	-1.83496	5.65e-23	-0.723442	0.012706	-1.12047	2.02e-09	0.0238418	0.998153	AT5G65770.3	LINC4	little nuclei4
GRMZM2G320373	1.96653	8.3e-08	-0.35527	0.642482	0.787213	0.162906	-1.33579	0.00042123	AT3G18280.1		Bifunctional inhibitor/lipid-transfer protein/seed storage 2S albumin superfamily protein
GRMZM2G320521	1.29361	1.08e-13	0.514973	0.00322682	1.02534	1.57e-07	0.306384	0.182572	AT1G25510.1		Eukaryotic aspartyl protease family protein
GRMZM2G320799	-1.07056	0.00348727	-0.151652	0.845987	-1.0003	0.0116258	-0.0666764	0.997392	AT3G21295.1		Tudor/PWWP/MBT superfamily protein
GRMZM2G321023	-3.26127	1.33e-07	-1.77695	0.0792324	-1.60437	0.00141051	-0.154361	0.9929	AT5G22400.1		Rho GTPase activating protein with PAK-box/P21-Rho-binding domain
GRMZM2G321033	1.85144	0.117588	-0.619389	0.643726	1.90359	0.0224401	-0.0236419	0.998153	AT2G45560.1	CYP76C1	cytochrome P450, family 76, subfamily C, polypeptide 1
GRMZM2G321041	0.795444	0.110249	-0.733407	0.365172	0.0583805	0.957162	-1.25759	0.0212373	AT1G76410.1	ATL8	RING/U-box superfamily protein
GRMZM2G321220	-1.72687	0.105245	2.04536	0.149643	-2.47183	0.00324678	0.204166	0.991276	AT3G16110.1	ATPDI4,ATPDIL1-6,PDI4,PDIL1-6	PDI-like 1-6
GRMZM2G321290	0.0688994	0.960673	-1.53741	0.0128085	1.84317	0.00117569	0.313598	0.976345	AT4G18550.1		alpha/beta-Hydrolases superfamily protein
GRMZM2G321753	-0.628189	0.000410342	0.281606	0.403582	-1.0719	2.69e-08	-0.119318	0.976345	AT1G55350.2	ATDEK1,DEK1,EMB1275,EMB80	calpain-type cysteine protease family
GRMZM2G322506	-1.72816	1.36e-11	-1.16315	0.00504559	-1.00591	0.000138766	-0.38768	0.920635	AT1G65810.1		P-loop containing nucleoside triphosphate hydrolases superfamily protein
GRMZM2G322672	0.684909	0.107514	-1.89812	2.5e-06	1.1095	0.00339819	-1.27405	0.00420211	AT3G15210.1	ATERF-4,ATERF4,ERF4,RAP2.5	ethylene responsive element binding factor 4
GRMZM2G322819	0.64246	1.29e-05	-1.15409	4.84e-21	1.74728	8.03e-46	0.00821109	0.998153	AT1G76140.1		Prolyl oligopeptidase family protein
GRMZM2G322917	-0.884953	0.148194	-2.26274	5.93e-07	1.13805	0.00470705	-0.129155	0.9929	AT3G06890.1
GRMZM2G322986	-2.58986	0.00135564	-0.991518	0.509967	-1.4546	0.0369078	-0.0525965	0.998153	AT1G22660.1		Polynucleotide adenylyltransferase family protein
GRMZM2G323422	-0.7622	0.00150701	-2.49399	8.37e-31	1.00167	2.74e-08	-0.641729	0.146798
GRMZM2G323470	-2.92706	4.18e-14	-1.54482	0.00450089	-1.05861	0.002389	0.232295	0.976345	AT1G52360.1		Coatomer, beta\' subunit
GRMZM2G323475	-1.96638	0.023427	1.04394	0.565172	-2.58051	0.000971106	-0.0501252	0.998153
GRMZM2G323757	1.56338	0.00010879	0.206087	0.704755	1.49233	0.000278244	0.244116	0.976345	AT1G03220.1		Eukaryotic aspartyl protease family protein
GRMZM2G323838	-0.899547	0.0177832	0.609187	0.362512	-1.37079	0.000689485	0.123931	0.9929	AT5G14520.1		pescadillo-related
GRMZM2G324157	2.36624	5.97e-08	0.413723	0.525673	1.42255	0.0107801	-0.31902	0.941727	AT1G67580.2		Protein kinase superfamily protein
GRMZM2G324248	1.36945	7.78e-06	-0.0114242	0.980241	1.0696	0.00343981	-0.213264	0.976345	AT5G35090.1
GRMZM2G324390	-1.20362	3.74e-20	0.163074	0.555812	-1.07835	1.08e-14	0.328043	0.229763	AT1G03080.1		kinase interacting (KIP1-like) family protein
GRMZM2G324903	-0.293201	0.271549	-1.17774	6.86e-05	-0.234692	0.523831	-1.03447	0.00049848	AT3G14770.1		Nodulin MtN3 family protein
GRMZM2G324973	-0.558086	0.000293126	0.925476	5.98e-05	-1.69578	8.14e-22	-0.171493	0.945311
GRMZM2G324999	-0.541309	0.403355	-1.79997	1.27e-05	1.32683	0.000408435	0.129594	0.9929	AT4G11070.1	AtWRKY41,WRKY41	WRKY family transcription factor
GRMZM2G325139	6.26996	2.28e-23	2.42979	7.38e-08	2.13172	0.00867512	-0.83757	0.0044839
GRMZM2G325285	-0.322155	0.456776	0.780704	0.149864	-1.1948	0.00349273	-0.0773938	0.994758	AT3G08530.1		Clathrin, heavy chain
GRMZM2G325477	0.420271	0.0762322	-1.97477	4.26e-15	0.782918	0.00059673	-1.50351	1.45e-09	AT1G14870.1	PCR2	PLANT CADMIUM RESISTANCE 2
GRMZM2G325513	1.01483	0.0019393	1.15582	2.75e-06	0.912969	0.0142104	1.11272	2.89e-07	AT2G35700.1	ATERF38,ERF38	ERF family protein 38
GRMZM2G325650	-0.791644	3.11e-12	-2.22357	6.91e-82	1.78905	1.67e-78	0.406102	0.0209881	AT1G80440.1		Galactose oxidase/kelch repeat superfamily protein
GRMZM2G325683	4.83448	1.92e-65	-0.105058	0.789075	3.37931	2.81e-23	-1.34375	1.72e-14
GRMZM2G325693	2.95629	1.01e-141	-0.677857	2.15e-06	2.10176	6.03e-47	-1.45715	3.35e-45
GRMZM2G325938	-3.63487	3.79e-10	-4.11867	9.82e-16	0.80252	0.0280675	0.166797	0.9929	AT4G33510.1	DHS2	3-deoxy-d-arabino-heptulosonate 7-phosphate synthase
GRMZM2G326066	1.70234	5.41e-29	0.738464	1.56e-05	1.04892	1.45e-07	0.149929	0.837242	AT4G15000.1		Ribosomal L27e protein family
GRMZM2G326643	0.12667	0.546944	1.22583	2.48e-08	-1.28364	3.88e-10	-0.144746	0.976345	AT2G36850.1	ATGSL08,ATGSL8,CHOR,GSL08,GSL8	glucan synthase-like 8
GRMZM2G326677	-0.587552	0.205294	0.649733	0.415081	-1.36265	0.00494516	-0.135274	0.9929	AT1G59820.1	ALA3	aminophospholipid ATPase 3
GRMZM2G326825	-0.795081	0.621674	-3.35661	0.00033719	1.57689	0.0487221	-0.234689	0.976345
GRMZM2G327174	-2.01342	9.32e-19	-0.478626	0.288054	-1.5796	1.42e-12	-0.0215485	0.998153	AT5G12230.1	MED19A
GRMZM2G327311	-1.10605	0.000247884	1.32281	0.0125002	-2.40924	1.44e-11	-0.0040745	0.998153	AT2G25730.2
GRMZM2G327394	-1.53311	1.19e-22	-0.416946	0.149806	-1.1732	1.82e-11	-0.0207008	0.998153	AT3G10380.1	ATSEC8,SEC8	subunit of exocyst complex 8
GRMZM2G327907	2.39635	9.66e-16	-0.508815	0.104202	2.41116	1.42e-15	-0.363355	0.526152	AT1G76240.1		Arabidopsis protein of unknown function (DUF241)
GRMZM2G328309	-0.873808	0.0213463	0.271147	0.784927	-1.74885	2.01e-05	-0.558526	0.703111	AT2G04270.1	RNEE/G	RNAse E/G-like
GRMZM2G328988	-0.711232	0.000134307	0.341393	0.289732	-1.01027	5.15e-07	0.0800688	0.988107	AT5G02880.1	UPL4	ubiquitin-protein ligase 4
GRMZM2G329069	3.75504	1.97e-15	0.321788	0.723086	1.65303	0.0150983	-1.34476	0.00036017
GRMZM2G329119	6.31562	2.64e-10	0.793871	0.219609	3.73926	4.69e-07	-0.244616	0.976345	AT1G43690.1		ubiquitin interaction motif-containing protein
GRMZM2G329177	-1.07891	7.33e-05	0.338683	0.590775	-1.49454	7.71e-07	-0.0604984	0.996312	AT5G52280.1		Myosin heavy chain-related protein
[truncated: 7,055 more rows]

## Sheet: Table S3
Supplemental Table S3 Gene's relative expression level (FPKM) identified in this paper
Gene_ID	zmnf-ya1_FPKM		zmnf-ya1_FPKM		W22_FPKM		W22_FPKM
	Normal	Normal	Stress	Stress	Normal	Normal	Stress	Stress
GRMZM2G306345	12449.6	13480.3	11706.3	11579.2	15622.3	15555.6	11596.9	11761.6
GRMZM2G402936	12499.1	11302.8	8804.78	8672.53	7601.62	7463.88	8323.14	8109.75
AC207722.2_FG009	13097.1	12054.9	10772.9	11032.1	8204.02	7859.07	10583	10405.2
GRMZM2G018627	11825.5	11127.7	10249.5	10431.7	8002.14	7785.45	10417.5	10322.1
GRMZM2G414192	11825.5	11127.7	10249.5	10431.7	8002.14	7785.45	10417.5	10322.1
GRMZM2G083841	6967.11	7366.4	6397.59	6479.42	7328.08	7245.54	5803.12	5860.49
GRMZM2G155216	9665.62	8734.39	10231.8	10274.1	5487.54	5274.13	9797.99	9547.4
GRMZM2G092311	8182.02	7569.98	7365.23	7263.92	6030.63	5846.99	7576.39	7282.04
GRMZM2G012397	9697.32	9170.83	4103.8	4611.09	6139.68	6873.28	4359.77	4703.5
GRMZM2G010884	6784.75	6365.39	5012.96	4965.41	5295.51	5140.65	4960.46	4954.82
GRMZM2G046284	6792.43	6420.55	5834.23	5883.4	5922.73	5792.26	5095.34	5033.67
AC208915.3_FG010	4290.85	3853.83	140.15	186.57	2466.2	2523.93	238.11	245.85
GRMZM2G351977	5797.66	5656.62	4889.34	5069.19	3881.66	3800.6	6019.51	6106.34
GRMZM2G121878	4124.37	4149.76	3950.35	3557.68	4457.92	4181.24	3813.13	3559.04
GRMZM2G033885	6181.35	6122.78	4798.43	5003.01	4007.52	4120.69	5246.16	5629.93
GRMZM2G013342	5673.36	5316.07	4863.94	4375.8	3795.56	3751.52	4705.58	4450.93
GRMZM2G175562	4127.46	3916.34	4358.29	4425.57	3060.22	3035.78	4352.37	4234.16
GRMZM5G845611	4177.31	4149.15	3731.04	3902.1	3439.09	3420.08	3500.29	3578.16
GRMZM2G429955	3382.46	3194.75	911.2	956.43	2424.07	2486.4	1363.92	1405.6
GRMZM2G071450	5956.18	5565.62	5838.58	6223.62	3058.83	3110.62	4712.05	4798.93
GRMZM2G038519	2904.38	2739.57	2485.11	2445.22	2789.35	2695.02	3034.27	3160.99
GRMZM2G057281	4182.53	3806.7	4153.21	4035.24	2715.2	2577.95	4236.24	4048.18
AC190623.3_FG001	4688.24	4169.87	4151.1	3811.52	3281.35	3180.83	4070.99	3613.02
GRMZM2G072280	2497.23	2352.95	1951.03	1947.88	2635.79	2505.1	2705.09	2653.38
GRMZM2G022958	3263.42	3071.61	3837.85	4068.23	3265.51	3318.2	2677.82	2783.53
GRMZM2G057186	1826.01	2038.71	1404.02	1418.45	3092.7	3244.93	1187.36	1209.85
GRMZM2G003762	2536.21	2596.44	1124.39	1185.52	2480.48	2590.27	953.33	1023.24
GRMZM2G001653	3754.94	3864.56	3124.12	3342.24	2746.79	2870.45	3466.16	3659.15
GRMZM2G168552	2998.86	2809.82	4424.33	4832.82	2429.35	2485.58	3518.06	3717.33
GRMZM2G001696	2298.36	2392.51	2764.61	2851.46	2943.94	2851.88	1958.08	1964.82
GRMZM2G113033	3888.12	3620.19	3494.83	3353.52	3414.15	3158.73	3614.21	3460.99
GRMZM2G337113	2732.35	2653.99	3138.79	3024.07	2967.23	2884.83	3190.45	2991.01
GRMZM2G077333	2578.07	2712.91	1939.79	2042.06	2820.5	3021.03	2068.43	2219.93
GRMZM2G015419	3229.11	3396.53	3896.21	4110.54	2061.97	2126.35	4351.58	4388.75
GRMZM2G160268	3413.03	3301.64	3287.06	3352.93	2607.35	2566.51	3836.59	3984.27
GRMZM2G154397	2273.23	2571.5	2692.36	2611.87	2307.55	2358.85	2199.34	2115.52
GRMZM2G026015	3748.55	3225.78	3418.95	3337.69	2631.05	2412.8	3681.69	3627.78
GRMZM2G085019	1792.93	1991.11	1808.03	1809.14	2885.05	2793.58	2142.13	2161.9
GRMZM2G080107	3178.58	3145.92	2676.14	2330.59	2441.54	2534.45	2733.37	2638.75
GRMZM2G098520	2992.01	2644.84	2552.25	2566.24	2558.45	2381.56	2818.81	2799.56
GRMZM2G080603	3238.29	3073.1	4374.37	4381.61	2115.03	2266.41	4014.66	3978.14
GRMZM2G162748	2587.34	2639.16	1781.32	1922.76	2509.85	2540.49	1934.72	2006.06
GRMZM2G122337	3406.44	3079.11	1838.78	1981.66	2247.15	2273.91	1848.76	1945.57
GRMZM2G153184	2870.4	2821.57	2662.83	2641.09	2088.33	2091.13	2934.06	2899.97
GRMZM2G149428	3011.9	2860.38	2420.47	2433.16	2190.85	2194.72	2580.14	2615.56
GRMZM2G017290	2514.36	2266.47	1975.54	1961.71	2106.4	2012.91	2157.07	2174.27
GRMZM2G092427	3200.96	2971.26	3484.94	3724.75	2124.32	2056.96	3934.09	3959.13
GRMZM6G910544	3276.91	3258.53	2762.48	2894.46	2369.99	2468.94	2826.64	2969.62
GRMZM2G137329	2311.08	2240.24	417.96	447.87	1162.02	1268.56	535.57	575.1
GRMZM2G174984	2895.22	2803.96	2033.84	2152.79	2541.15	2720.88	2221.96	2379.98
GRMZM2G451224	2569.23	2651.14	2079.93	2283.84	1950.65	2023.49	2414.86	2658.89
GRMZM5G834952	2498.69	2292.37	1717.34	1017.02	1282.09	1363.73	1123.46	781.77
GRMZM5G825759	3160	2998.28	4120.34	3888.82	1805.48	1904.57	4044.51	3807.95
GRMZM2G472852	3147.52	2799.37	2031.22	2174.03	1906.24	1853.49	2322.98	2287.1
GRMZM2G377168	3213.69	2887.92	2978.88	2306.59	1653.62	1729.94	3399.33	2758.67
GRMZM2G016066	2317.7	2497.42	1993.21	2240.67	1947.87	2109.25	2325.68	2518.17
GRMZM2G181258	2177.93	2062.92	1568.07	1583.4	1634.42	1622.62	1697.09	1633.2
GRMZM2G306105	1944.79	1908.59	661.29	710.65	1974.24	2037.69	642.13	639.91
GRMZM2G048907	2241.79	2085.39	1838.27	1854.45	1596.33	1463.43	1586.9	1578.19
GRMZM2G480850	2106.7	1804.64	2982.75	2350.58	1604.9	1610.64	3219.96	2577.16
GRMZM2G162200	1452.06	1474.26	1237.89	1355.03	1636.97	1613.6	1217.26	1258.23
GRMZM2G081114	2767.41	2610.86	1738.66	1752.76	1650.25	1740	1800.43	1682.45
GRMZM2G063431	1228.47	1295.5	750.22	809.45	1235.01	1355.72	685.19	717.86
GRMZM2G085646	2114	1857.94	1288.42	1286.57	1514.66	1433.95	1660.92	1681.45
GRMZM2G104549	1782.56	1862.26	639.63	662.83	1495.25	1526.3	944.87	1026.94
GRMZM2G070605	1319.9	1427.71	1505.12	1447.99	1755.11	1682.92	1597.81	1572.96
GRMZM2G174807	1733.4	1550.52	739.03	717.94	1797.43	1744	787.42	766.78
GRMZM2G027478	1277.37	1281.22	899.3	915.82	1413.08	1443.66	827.73	857.52
GRMZM2G326111	1408.45	1410.21	1292.15	1369.9	1218.54	1215.32	1174.24	1211.43
GRMZM2G058070	1488.15	1405.28	1398.76	1363.94	1289.75	1235.49	1625.35	1574.03
GRMZM2G101958	1267.55	1076.74	658.26	607.36	846.74	822.06	656.55	590.54
GRMZM2G136910	1425.78	1305.25	1845.02	1856.79	1087.99	1065.6	1849.44	1799.82
GRMZM2G047954	1643.07	1528.71	1243.43	1184.23	1048.21	1081.56	1349.8	1314.92
GRMZM2G036880	1427.69	1324.08	968.43	1010.36	1112.73	1095.15	1101.51	1105.6
GRMZM2G081462	1243.71	1298.64	1131.22	1092.47	1251.8	1257.05	1279.68	1252.97
GRMZM2G329047	1805.29	1594.16	1185.62	1127.74	1195.17	1125.51	1402.85	1264.53
GRMZM5G836174	1963.83	1766.32	1294.28	1211.54	1895.62	1807.44	896.37	807.44
GRMZM5G806182	1224.6	877.64	1672.83	1655.64	1059.87	1034.73	1691.55	1590.29
GRMZM2G097457	874.07	1022.3	912.96	889.21	1133.09	1170.24	895.32	904.99
GRMZM2G392975	534.33	510.43	110.75	111.6	479.4	462.37	115.95	110.48
GRMZM2G377855	1696.93	1526.2	1560.51	1235.4	994.59	953.12	1643.83	1364.64
GRMZM2G044132	1133.5	1128.55	838.14	895.04	1029.8	1037.91	826.54	820.34
GRMZM2G070167	1382.28	1377.52	666.58	748.04	751.61	815.73	942.53	1016.21
GRMZM2G113349	1711.23	1620.74	1301.33	1371.53	1120.37	1143.05	1503.01	1515.12
GRMZM2G155242	639.9	702.24	545.63	517.82	1357.68	1344.33	584.18	570.76
GRMZM2G059083	1042.15	1068.56	1046.08	1119.85	1098.81	1130.5	1039.53	1073.56
GRMZM2G089136	1244.98	1252.23	1239.87	1206.53	1070.32	998.45	1134.49	1132.09
GRMZM2G164558	1423.3	1315.22	946.66	1018.2	950.59	984.14	1113.44	1179.12
GRMZM2G024150	1259.63	1174.64	1362.64	1119.93	862.11	852.79	1377.36	1222.51
GRMZM5G804323	1808.08	1702.22	1672.28	1554.65	1426.32	1391.75	1979.82	1806.87
GRMZM2G009320	1119.87	1055.45	952.6	961.02	1077.23	1080.05	842.85	853.78
GRMZM2G106061	935.47	943.2	857.92	843.08	788.89	758.8	720.36	708.41
GRMZM2G409726	806.76	879.84	1052.71	1029.73	869.02	849.19	818.46	800.27
GRMZM2G018820	1319.2	1345.6	848.33	875.39	1590.19	1630.46	731.38	766.73
GRMZM2G048313	1404.47	1323.56	1094.81	1207.43	1118.64	1172.86	1155.68	1238.36
AC189750.4_FG004	1007.31	974.08	706.22	689.33	1160.9	1115.21	1027.03	969.61
GRMZM2G358009	1255.46	1304.42	1628.83	1727.55	928.81	958.93	1850.67	1883.59
AC234522.1_FG005	1112.03	996.33	924.33	934.52	936.34	880.62	918.39	893.2
GRMZM2G138258	821.65	819.87	968.5	858.55	965.21	908.39	958.29	915.28
GRMZM2G142093	859.9	822.55	437.84	419.07	881.32	853.03	537.5	511.29
GRMZM2G134130	1759.85	1394.9	991.08	598.55	727.26	749.16	967.53	681.12
GRMZM2G428391	533.08	547.17	462.16	450.01	694.1	674.4	434.79	421.25
GRMZM2G039996	1203.28	1196.04	926.55	906.9	804.68	850.69	997.63	945.11
GRMZM2G016677	701.74	667.58	787.79	781.46	467.14	481.4	1050.33	1036.73
GRMZM2G016622	1121.5	1100.17	1077.02	1190.42	807.35	863.19	1340.21	1423.88
GRMZM2G180625	980.71	1062.16	786.38	775.41	1035.51	1007.7	762.11	768.2
GRMZM2G038783	728	660.51	513.92	505.14	728.64	733.55	515.9	484.36
GRMZM2G096695	468.15	463.87	1555.39	1575.63	159.19	164.91	1484.82	1552.35
GRMZM2G098298	831.12	899.65	969.46	990.58	639.73	651.18	801.72	829.32
GRMZM6G741210	957.37	958.85	958.14	978.42	923.8	881.45	1003.33	997.3
GRMZM2G105644	1081.4	1084.47	1012.18	1005.76	660.94	697.49	1112.94	1104.85
GRMZM2G178192	971.54	1083.69	894.34	882.58	994.58	988.23	885.01	880.44
GRMZM2G059191	551.12	578.46	514.64	532.69	680.54	694.39	499.04	506.85
GRMZM5G872256	814.76	818.21	364.67	359	957.91	975.41	365.77	363.68
GRMZM2G348512	628.39	609.69	755.58	734.92	686.2	644.97	794.57	790.21
GRMZM2G011269	675.36	707.41	369.62	367.67	968.63	971.39	362.25	345.19
GRMZM2G419891	653.53	679.55	571.54	543.06	764.82	712.57	506.27	498.3
GRMZM2G011592	399.51	387.37	726.81	700.51	564.79	523.03	617.43	587.48
GRMZM2G381071	874.07	872.07	719.6	768.53	685.83	735.67	699.38	727.25
GRMZM2G345493	571.06	545.69	408.54	417.31	493.33	494.17	308.89	299.22
GRMZM2G162233	837.12	906.96	1044.93	1116.8	764.4	814.63	1084.01	1132.25
GRMZM2G014914	777.42	663.59	796.89	811.31	866.51	817.99	725.25	707.55
GRMZM2G161295	674.1	693.29	507.95	543.82	640.21	677.41	527.43	592.59
GRMZM6G650316	991.64	933.29	829.29	954.06	766.85	768.37	980.62	1049.79
GRMZM2G046804	598.75	641.83	728.51	724.27	581.71	575.53	674.13	689.9
GRMZM2G162529	697.76	745.37	677.85	663.75	817.79	812.6	651.42	662.13
GRMZM2G001724	571.83	603.1	515.28	525.85	658.49	671.02	481.35	515.84
GRMZM2G114751	853.16	743.84	114.34	118.25	753.08	721.84	91.48	89.55
GRMZM2G173669	578.86	569.52	605.5	577.19	755.24	681.43	568.31	545.84
GRMZM2G047720	1039.47	1016.79	1004.87	1028.77	833.66	849.69	1079.57	1087.95
GRMZM2G025171	935.01	822.37	633.09	584.36	680.37	654.6	611.12	569.92
GRMZM2G085381	1688.46	1756.22	2380.09	2519.71	1058.82	1099.89	1837.67	1879.69
GRMZM2G380414	1289.31	1186.62	963.31	931.36	671.88	684.08	1169.83	1146.4
GRMZM2G120079	598.03	565.81	1398.67	1418.66	711.19	695.4	1340.11	1300.44
GRMZM2G131286	571.38	580.13	478.62	472.54	595.76	582.95	442.49	431.54
GRMZM5G815453	529.78	984.28	767.07	1005	1004.1	1351.11	813.68	1125.52
GRMZM5G834758	611.6	632.86	831.44	833.04	575.65	582.4	743.7	733.59
GRMZM2G034302	496.33	505.35	707.44	692.72	601.88	588.43	646.29	646.15
GRMZM2G129513	452.71	523.32	467.08	470.37	658.21	677.27	447.4	476.19
GRMZM2G126361	392.18	388.32	522.62	471.57	431.45	395.2	455.97	412.57
GRMZM2G122327	899.96	906.4	1076.14	1155.44	728.97	788.67	1044.53	1099.44
GRMZM2G158835	572.41	563.87	570.61	595.2	426.31	446.44	493.7	490.78
GRMZM2G308944	859.48	769.32	674.83	558.71	484.49	501.08	687.74	609.43
GRMZM2G093405	810.92	749.07	985.2	919.86	531.57	517.12	897.19	842.33
GRMZM2G017419	744.52	811.19	661.94	716.2	726.37	766.48	670.03	702.77
GRMZM2G107839	863.45	770.52	197.73	205.07	709.5	685.32	242.2	241.76
GRMZM5G862663	721.96	657.98	501.4	435.59	547.8	537.66	521.59	457.48
GRMZM2G056252	780.01	762.14	890.34	919.31	537.07	541.17	974.46	984.66
GRMZM2G170120	509.55	547.44	299.65	299.88	689.98	673.24	449.69	475.26
GRMZM2G082998	565.31	555.22	593.67	511.89	532.5	493.24	541.06	495.22
GRMZM2G312910	479.49	491.06	349.5	354.61	607.1	616.28	397.72	404.56
GRMZM2G174107	522.57	590.54	581.35	608.81	643.71	653.42	518.06	537.47
GRMZM2G084958	377.46	357.57	579.11	578.21	292.76	279.86	803.52	790.65
GRMZM2G113332	335.97	326.91	211.34	217.76	560.63	556.49	297.95	322.55
GRMZM2G125635	386.44	410.79	435.2	385.18	552.95	534.3	329.81	299.89
GRMZM2G134797	765.57	790.77	637.87	607.2	601.66	608	610.88	618.82
GRMZM2G079759	738.88	773.82	666.66	727.35	555.17	601.41	705.97	749.04
GRMZM5G873519	405.48	428.82	480.57	462.66	591.26	551.46	474.87	467.68
GRMZM2G004528	428.53	465.51	595.8	566.13	628.23	626	603.11	607.13
GRMZM2G014695	426.23	399.87	398.7	389.13	426.74	427.63	331.99	321.8
GRMZM2G413897	533.8	473.29	494.11	482.9	641.61	647.29	399.91	382.58
GRMZM2G028640	591.86	595.38	397.13	404.42	448.95	473.6	385.65	397.53
GRMZM5G875238	420.32	466.15	365.39	349.09	646.89	630.16	280.47	270.09
GRMZM2G177412	428.05	472.2	266.55	253.15	527.94	523.55	350.95	337.61
GRMZM2G104876	491.46	537.28	553.59	594.38	494.53	566.16	626.01	666.15
GRMZM2G010868	247.64	237	473.94	513.13	103.55	111.56	381.28	395.34
GRMZM2G092125	461.18	402.16	302.05	306.74	476.19	442.62	347.98	340.27
GRMZM5G835323	428.36	468.59	280.33	286.08	438.01	457.23	227.07	243.66
GRMZM2G469380	472.03	459.23	786.59	775.73	547.06	543.01	606.17	604.78
GRMZM2G121494	641.51	669.94	605.6	664.6	524.01	535.07	580.93	638.7
GRMZM2G323024	479.35	520.2	794.98	775.85	433.12	429.95	810.72	814.12
GRMZM2G410766	645.07	657.95	531.53	578.44	555.43	616.84	452.66	487.34
GRMZM2G056424	982.61	893.22	648.62	599.58	439.34	428.41	891.33	827.68
GRMZM2G018375	1066.97	995.58	1288.72	1317.89	381.97	385.16	710.24	719.08
GRMZM2G043162	488.79	452.58	109	84.94	351.51	371.3	221.47	185.43
GRMZM2G169372	321.7	321.89	218.87	221.39	201.23	233.35	199.06	208.1
GRMZM2G073351	594.61	583.08	506.33	539.72	412.17	420.37	603.33	628.15
GRMZM2G348125	548.6	579.62	531.16	590.6	491.75	528.55	478	506.14
GRMZM2G464328	520.39	498.57	382.67	397.57	365.93	370.55	397.91	389.33
GRMZM2G382914	485.19	518.29	414.62	409.28	509.47	508.73	395.94	412.86
GRMZM2G075502	423.48	405.51	410.77	412.3	427.58	440.81	254.52	244.09
GRMZM2G012324	613.48	637.34	261.09	284.25	479.89	519.56	285.76	338.09
GRMZM5G814314	378.88	398.25	340.78	347.55	454.48	472.38	309.48	330.3
GRMZM2G069095	432.38	454.07	376.3	368.78	473.69	443.07	473.5	460.55
GRMZM2G102471	452.07	500.95	509.44	495.19	502.33	498.76	438.2	450.02
GRMZM2G064096	1091.1	1035.09	1350.7	1501.51	692.65	736	1220.63	1291.53
GRMZM2G077206	566.51	515.15	572.68	599.65	462.43	464.88	521.52	529.49
GRMZM2G024668	298.32	313.29	282.17	268.11	447.32	445.22	360.13	336.53
AC194022.3_FG013	653.86	638.43	117.78	128.51	253.34	272.47	272.97	295.24
GRMZM2G068557	281.66	293.06	306.85	300.16	332.92	323.86	195.47	189.6
GRMZM2G328908	348.14	357.48	476.15	472.83	481.24	457.31	518.96	513.04
GRMZM2G122793	457.01	448.49	421.46	418.18	447.23	432.78	386.61	395.37
GRMZM2G380457	539.5	530.54	436.58	461.55	431.03	433.04	504.42	534.98
GRMZM2G087598	323.45	384.48	354.41	336.21	517.25	521.85	338.78	330.06
GRMZM2G163809	321.29	338.53	325.77	344.2	349.21	352.57	292.05	295.33
GRMZM2G051879	485.73	448.5	391.44	365.72	426.35	415.15	325.25	329.31
GRMZM2G079348	218.53	219.82	258.18	268.9	213.41	218.17	263.22	265.94
GRMZM2G094165	597.62	577.14	922.78	828.47	458.98	431.77	865.94	881.09
GRMZM2G110504	375.09	358.69	405.02	413.32	299.56	312.83	456.01	462.61
GRMZM2G137108	372.4	351.19	353.76	330.61	472.16	442.98	292.36	277.63
GRMZM2G415359	408.54	424.94	312.49	305.62	439.49	425.8	328.29	330.31
GRMZM2G025954	600.54	605.05	808.86	820	482.36	497.14	808.68	829.56
GRMZM5G836250	401.17	411.05	264.99	264.58	401.34	400.02	210.99	228.35
GRMZM2G132000	488.81	506.93	439.84	464.35	564.91	621.11	522.64	572.31
GRMZM2G065989	409.35	405.82	346.46	339.08	487.08	494.6	276.54	274.6
GRMZM2G033208	466.86	509.56	444.61	434.07	401.34	390.08	427.55	431.12
GRMZM5G814089	602.21	609.16	477.3	539.52	494.82	512.74	516.12	547.58
GRMZM2G094224	337.3	297.87	1663.14	1634.43	9.57	8.16	1812.85	1753.4
GRMZM5G832229	731.92	649.87	583.06	525.51	374.01	403.62	715.21	706.9
GRMZM2G122715	403.38	397.67	288.27	316.38	355.69	361.08	386	399.03
GRMZM5G896082	349.09	381.36	203.41	201.54	487.29	489.93	184.6	196.64
AC210013.4_FG018	386.39	385.06	400.41	438.48	431.09	471.86	366.8	396.16
GRMZM2G074393	664.77	614.03	611.95	646.4	406.17	443.77	697.89	697.82
GRMZM2G568636	302.69	312.26	246.29	252.13	471.6	465.02	178.63	171.05
GRMZM2G126261	403.18	399.32	344.87	345.02	331.97	332.66	291.14	284.31
GRMZM2G110192	294.97	283.25	154.24	155.81	217.88	210.21	168.05	165.16
GRMZM2G088847	545.97	583.04	462.41	443.44	447.26	465.23	349.19	365.56
GRMZM5G805389	454.11	361.6	238.31	201.54	564.22	494.27	180.38	164.12
GRMZM2G005433	337.16	328.12	288.36	303.99	305.46	311.32	268.5	277.71
GRMZM2G158131	441.01	363.13	398.68	364.49	256.6	269.93	295.64	275.01
GRMZM2G039841	456.37	427.55	482.48	516.52	364.75	369.75	523.49	559.74
GRMZM2G306732	397.19	403.37	346.74	358.42	449.49	443.99	363.11	383.75
GRMZM2G090718	398.32	382.86	329.58	367.02	372.77	390.03	343.36	362.96
GRMZM2G177508	506.27	508.07	265.99	307.27	386.88	413.92	295.31	326.13
GRMZM2G074479	382.1	419.21	297.08	332.81	451.34	483.38	258.96	294.13
GRMZM2G067575	434.97	494.54	682.54	752.21	336.33	364.83	709.36	757.77
GRMZM5G851051	404.92	427.84	472.5	484.76	367.93	376.11	508.09	531.68
GRMZM2G018876	329.91	308.51	383.22	378.08	248.5	250.13	345.23	333.42
GRMZM2G038365	460.49	462.75	597.18	632.69	340.9	343.97	620.02	648.28
GRMZM2G095299	347.16	323.34	257.69	249.93	311.43	296.07	226.54	219.63
GRMZM2G074282	349.9	382.52	253.3	262.58	359.94	355.93	277.66	293.11
GRMZM2G130678	445.56	468.59	346.26	374.52	428.76	433.21	309.23	323.3
GRMZM2G062042	258.56	301.53	354.89	344.92	364.49	368.12	325.05	299.49
GRMZM2G056093	443.24	410.99	360.02	369.38	346.89	348.16	226.31	234.04
GRMZM2G046849	229.73	256.22	341.43	336.19	342.49	346.39	281.35	286.75
GRMZM2G076631	239.57	233.67	297.74	317.06	221.13	229.9	288.61	294.54
GRMZM2G165901	328.1	326.92	356.6	366.29	201.67	199.95	442.8	441.37
GRMZM2G172214	158.96	175.81	199.25	211.55	222.94	227.57	267.93	290.19
GRMZM2G009223	626.17	604.94	36.29	33.07	739.54	735.82	23.59	20.78
GRMZM2G068316	338.07	359.13	319.04	322.04	423.42	415.44	344.6	350.57
GRMZM5G885392	334.76	361.59	231.31	238.83	348.85	370.43	294.34	309.13
GRMZM2G109165	493.06	472.53	693.53	626.4	345.15	321.98	648	611.38
GRMZM2G053236	337.43	312.26	392.09	379.03	285.62	268.73	322.82	296.08
GRMZM2G025882	434.9	419.22	320.96	334.71	360.39	352.21	393.37	391.16
GRMZM2G175423	84.12	76.74	263.93	261.24	54.17	56.62	320.8	312.27
GRMZM2G129246	243.92	241.86	239.56	239.69	252.16	251.72	229.24	224.48
AC203535.4_FG004	405.73	400.96	400.44	380.2	276.63	280.88	391.39	368.74
GRMZM2G108474	441.24	502.17	567.32	622.64	327.63	362.23	579.49	633.08
GRMZM2G055936	419.15	451.01	297.99	329.55	371.09	403.44	266.17	299.23
GRMZM2G110277	375.18	348.16	406.53	386.63	380.11	377.21	403.98	403.67
GRMZM2G118637	254.76	323.09	321.66	356.22	411.47	393.78	272.77	329.03
AC217975.3_FG001	167.62	188.98	144.41	146.41	235.09	247.66	130.08	138.96
GRMZM2G038636	322.08	332.67	211.78	225.5	315.5	319.63	254.26	261.54
GRMZM2G145496	449.2	438.76	601.59	609.43	344.84	356.29	544.81	552.63
GRMZM2G104942	345.13	346.3	318.53	319.78	289.21	288.01	255.28	257.97
GRMZM2G079559	219.1	218.04	78.16	83.21	306.75	311.43	77.94	81.33
GRMZM2G077436	222.87	206.64	207.48	202.42	296.28	296.35	197.93	193.29
GRMZM2G139803	355.73	346.99	246.91	233.69	279.39	286.44	264.24	254.26
GRMZM2G032003	289.39	319.56	276.58	273.18	427.71	412.73	252.06	265.67
GRMZM2G031354	586.21	519.4	319.57	304.47	347.43	332.94	211.43	202.37
GRMZM2G137151	269.07	270.02	297.23	306.51	276.9	281.71	354.73	358.2
GRMZM2G124644	296.46	305.32	216.6	234.36	364.75	378.17	203.58	207.25
GRMZM2G307368	347.53	332.03	327.16	324.01	302.34	305.66	329.54	325.9
GRMZM2G026807	367	417.77	272.5	281.53	469.16	492.62	254.22	270.46
GRMZM5G840703	604.8	532.24	738.8	533.54	460.48	341.65	808.39	568.68
GRMZM5G828630	177.12	213.04	125.46	130.08	234.12	248.59	188.25	217.33
GRMZM2G054387	316.73	313.7	301.94	312.53	294.14	306.68	330.13	333.65
GRMZM2G150367	346.54	336.03	315.78	334.85	313.35	325.43	367.12	373.11
GRMZM2G082032	288.05	265.01	197.24	197.58	346.29	350.64	154.12	163.56
GRMZM2G021416	252.47	240.61	169.98	170.9	262.47	262.45	183.7	175.36
GRMZM2G424053	489.65	491.31	406.05	404.57	431.12	460.59	347.49	367.1
GRMZM6G300210	397.28	414.45	411.82	424.9	363.97	368.69	410.42	432.32
GRMZM2G120652	321.09	291.35	222.9	229.36	273.16	262.07	177.46	174.28
GRMZM5G810061	200.43	230.63	182.93	183.69	356.5	369.87	191.74	194.9
GRMZM5G821637	336.72	308.94	417.66	434.03	251.02	251.8	432.46	410.3
GRMZM2G340251	268.09	271.58	400.61	373.94	235.23	226.71	320.54	325.29
GRMZM2G028218	173.53	192.4	129.91	133.78	248	247.78	127.69	128.76
GRMZM2G353444	665.03	645.32	928.04	981.91	274.87	272.53	1075.13	1118.24
GRMZM2G395844	305.45	318.5	233.28	245.97	368.48	364.15	226.6	247.89
GRMZM2G005859	201.74	212.83	169.88	170.11	318.66	312.35	181.58	186.83
GRMZM2G017045	338.99	327.89	264.65	275.25	306.65	323.55	312.46	316.53
GRMZM2G131205	289.86	260.72	131.62	130.62	420.98	408.87	143.58	136.44
GRMZM2G081955	329.06	317.03	306.85	325.9	289.52	294.15	292.28	305.37
GRMZM2G110408	202	231.01	224.24	220.39	325.35	328.66	225.91	221.38
GRMZM2G004511	256.51	237.38	329.18	297.18	242.89	238.17	269.26	242.37
GRMZM2G010034	208.45	238.31	194.47	199.51	351.48	355.59	173.73	191.99
GRMZM2G130379	375.35	375.2	376.92	327.37	327.07	319.14	373.22	348.35
GRMZM2G161154	299.65	321.65	106.94	114.79	201.15	221.61	112.7	119.29
GRMZM2G119471	317.64	294.72	389.58	363.43	257.76	250.87	346.12	331.94
GRMZM2G060742	252.7	248.6	394.81	391.49	297.42	298.09	230.03	220.67
GRMZM2G002825	267.94	276.51	308.61	299.58	297.26	281.45	266.56	264.28
GRMZM2G337143	244.37	263.6	142.12	138.61	351.38	341.16	135.09	131.95
GRMZM2G080530	119.56	124.09	177.09	181.54	210.26	218.92	141.6	140.14
GRMZM5G836910	217.25	248.08	235.92	237.52	319.48	321.7	248.02	266.75
GRMZM2G081192	60.96	56.34	260.96	254.26	76.28	77.43	303.13	290.02
GRMZM2G125850	793.4	787.62	353.44	333.55	1039.58	989.89	282.93	265.11
GRMZM2G139786	348.49	358.59	538.5	502.77	308.77	317.19	498	433.89
GRMZM2G103101	275.21	267.14	288.55	277.62	382	358.36	308.28	306.28
GRMZM2G531230	236.12	221.47	196.42	202.44	305.9	306.77	154.45	151.89
GRMZM2G022206	305.22	323.51	333.46	341.4	325.12	331.95	316.9	348.22
GRMZM2G076771	196.96	207.01	163.42	162.73	228.06	233.27	124.83	123.23
GRMZM2G058250	329.29	309.56	347.73	330.21	272.29	275.26	289.28	295.53
GRMZM2G080355	438.56	439.22	357.13	387.34	269.53	296.51	351.33	383
GRMZM2G326270	237.04	242.37	169.61	178.79	197.01	199.22	244.08	248.86
GRMZM2G137816	315.66	295.68	310.03	314.77	322.45	314.91	274.19	273.53
GRMZM2G366392	112.97	122.91	72.22	67.52	177.69	169.98	66.04	66.61
GRMZM2G073535	265.92	295.14	196.78	198.97	267.81	256.85	148.98	155.96
GRMZM2G132690	339.08	350.34	201.64	220.84	372.38	415.41	175.19	170.95
GRMZM2G157369	130.27	150.11	141.96	145.29	302.87	311.59	129.68	128.8
GRMZM2G078641	225.61	252.81	225.24	227.48	218.97	224.16	213.19	223.55
GRMZM2G116966	180.01	205.86	48.56	45.92	245.29	246.17	42.55	44.63
GRMZM2G058447	407.04	378.58	439.2	472.31	278.79	277.86	542.23	536.93
GRMZM2G133844	273.2	249.33	370.16	328.01	262.24	266.47	390.64	343.66
GRMZM2G089836	75.11	70.7	182.29	170.49	125.01	114.12	425.44	382.55
GRMZM2G019404	194.93	209.6	231.08	212.97	259.32	250.78	209.65	199.85
GRMZM5G832939	521.72	515.47	425.55	461.41	491.81	521.69	339.08	340.47
GRMZM2G113340	276.04	243.03	396.91	368.67	316	301.26	463.98	440.77
GRMZM2G093032	159.85	180.51	311.74	312.08	233.29	238.91	232.73	251.89
GRMZM2G090568	247.38	242.24	160.44	148.4	226.62	207.88	189.11	185.12
GRMZM2G134917	173.89	189.45	170.53	171.87	249.57	260.56	161.28	162.35
GRMZM2G029219	162.45	182.18	254.73	255.19	240.67	238.53	305.31	322.46
GRMZM2G130053	279.7	250.65	381.84	365.87	214.59	216.17	324.87	298.81
GRMZM2G171444	239.56	236.54	276	254.9	262.59	246.35	243.21	233.51
GRMZM2G009335	178.49	202.3	207.93	204.25	226.77	231.04	215.86	231.69
GRMZM2G123029	209.58	214.44	175.66	167.53	295.32	295.31	210.01	223.12
GRMZM2G060702	428.85	458.24	375.54	402.45	262.97	273.93	329.79	337.29
GRMZM2G128971	394.95	411.68	335.41	335.34	342.82	336.05	341.19	353.62
GRMZM2G061135	186.38	182.56	269.61	264.91	189.95	183.99	303.38	291.04
GRMZM2G010349	168.9	179.88	93.66	93.81	287.66	297.39	95.16	92
GRMZM5G868273	238.24	243.69	188.68	189.47	258.73	273.15	209.55	205.94
GRMZM5G818058	294.07	285.43	354.18	356.59	231.9	226.5	400.13	414.54
GRMZM2G078324	361.81	330.45	219.7	225.46	221.05	236.15	196.81	197.76
GRMZM2G105570	130.91	145.39	161.54	157.57	296.44	295.26	171.48	172.32
GRMZM2G478568	276.18	240.88	144.44	136.52	157.61	148.49	165.9	153.98
GRMZM2G143469	247.96	232.26	187.33	188.75	204.48	205.02	162.81	179.04
GRMZM2G091155	156.99	175.21	226.1	217.25	217.71	223.84	191.29	185.97
GRMZM2G022538	232.2	237.12	503.11	486.06	179.68	187.31	419	411.7
GRMZM2G068963	319.44	281.05	325.87	340.12	228.59	228.33	349.05	339.88
GRMZM5G852968	231.61	252.81	317.93	325.28	214.94	219.42	347.25	347.69
GRMZM2G087590	193.06	200.42	200.7	205.06	258.88	258.17	261.69	269.95
GRMZM2G168143	240.37	251.71	197.87	208.62	285.15	292.95	222.11	225.41
GRMZM2G383088	280.4	278.71	295.86	288.75	228.32	217.67	277.46	261.89
GRMZM2G477846	293.16	285.06	291.83	294.73	221.56	227.89	189.83	184.24
GRMZM2G119782	350.44	300.65	195.59	193.94	290.49	288.87	175.59	173.42
GRMZM5G852502	292.61	323.34	292.88	281.64	296.92	291.18	283.44	275.48
GRMZM2G344205	262.47	243.27	257.01	245.92	192.51	182.91	307.69	286.51
GRMZM2G149556	242.97	229.62	132.49	149.59	171.45	165.38	144.68	158.23
GRMZM5G864335	305.78	297.03	233.91	228.43	214.79	218.45	221.91	230.35
GRMZM2G166281	168.01	170.7	285.91	284.63	205.37	205.28	276.5	283.61
GRMZM2G058675	252.69	274.11	249.97	238.96	326.96	325.3	225.51	222.77
GRMZM2G130358	337.11	346.68	290.47	310.89	211.44	228.52	257.34	273.01
GRMZM2G179432	179.71	176.08	215.48	214.71	166.29	154.49	191.89	193.59
GRMZM2G153476	290.1	286.18	335.39	324.09	249.31	236.1	290	305.18
GRMZM2G120304	186.85	180.57	136.85	142.04	186.51	187.26	191.22	191.07
AC213612.3_FG001	131.57	153.24	93.54	77.71	187.76	192.56	86	75.86
GRMZM2G176253	170.98	152.5	118.75	112.18	233.77	223.07	120.72	109.2
GRMZM2G058595	280.35	255.41	247.94	235.82	163.78	156.79	198.57	176.56
GRMZM2G025322	207.62	210.57	148.94	154.8	282.52	284.51	152.28	152.16
GRMZM2G450125	225.47	210.95	84	85.49	236.22	232.31	174.98	166.9
GRMZM2G101446	243.06	234.84	255.95	264.17	212.53	221.37	222.86	229.28
GRMZM2G050108	209.56	206.21	286.56	288.5	209.13	212.71	300.67	277.08
GRMZM2G016084	149.26	151.67	153.08	150.41	259.52	244.94	182.48	187.93
GRMZM2G020840	203.13	160.27	353.49	260.4	115.25	103.55	296.46	238.67
GRMZM2G132238	147.81	144	24.13	25.93	116.71	118.12	18.91	18.7
GRMZM2G038013	405.81	360.05	494.64	475.18	201.45	194.85	417.1	399.4
GRMZM2G408768	198.68	202.44	221.49	217.55	235.51	240.45	240.49	242.93
GRMZM2G144653	369.71	346.08	647.34	650.23	300.29	297.86	625.12	631.98
GRMZM2G078781	220.68	217.32	165.56	164.24	230.09	227.14	186.11	176.11
GRMZM2G109244	252.62	262.3	228.35	249.38	288.04	317.75	243.38	257.46
GRMZM2G009189	301.27	286.22	227.51	249.56	226.69	229.81	159.03	163.65
GRMZM2G027479	259.04	308.13	214.65	219.1	210.67	231.47	278.51	292.46
GRMZM2G175755	279.4	281.29	248.78	251.96	243.13	259.59	224.54	230.82
GRMZM5G872068	177.22	174.11	320.64	311.98	197.25	202.24	276.92	272.72
GRMZM2G429940	166.01	154.89	128.77	127.54	182.48	183.52	175.62	168.67
GRMZM2G371167	413.01	338.23	284.49	243.45	175.1	178.39	440.71	394.85
GRMZM2G374302	251.19	268.97	241.54	251.07	197.53	197.21	134.41	138.15
GRMZM2G032253	309.31	310.48	389.15	397.77	376.8	379.12	393.5	385.81
GRMZM2G049349	88.87	82.88	37.9	38.48	102.89	103.81	108.8	113.27
GRMZM2G140667	153.45	150.41	103.91	97.23	170.04	161.11	136.78	135.83
GRMZM2G095598	278.24	259.68	244.53	247.12	196.16	203.89	216.17	217.53
GRMZM2G167892	210.33	212.8	246.81	274.46	188.63	190.84	213.64	243.54
GRMZM2G038833	337.15	315.93	304.15	308.86	227.69	226.19	276.61	286.74
GRMZM2G401026	357.29	295.68	219.59	168.88	190.27	185.38	177.48	145.13
GRMZM2G354604	223.71	250.14	235.61	238.14	259.8	278.1	215.5	241.51
GRMZM2G361569	254.93	251.3	299.79	303.59	194.57	188.69	251.37	256.59
GRMZM2G137930	240.22	257.28	270.11	261.94	319.17	322.48	201.4	195.35
GRMZM2G101818	337.6	328.29	189.58	209.78	301.68	318.53	251.43	267.36
GRMZM2G459391	234.57	252.78	145.36	141.05	177.62	189.38	158.43	164.87
GRMZM2G120563	124.22	133.6	151.6	149.86	172.77	166.53	152.47	152.14
GRMZM2G042492	276.17	263.49	329.13	328.15	211.43	207.7	263.33	269.5
GRMZM2G123896	146.56	144.44	232.62	259.88	104.2	108.63	365.91	398.3
GRMZM2G144030	231.45	247.56	178.84	174.86	229.01	229.14	171.33	176.1
GRMZM2G050131	178.34	193.09	945.43	1017.2	143.01	136.93	862.99	1004.35
GRMZM2G113696	276.3	276.71	225.17	220.32	282	280.17	196.98	201.81
GRMZM6G986387	232.36	205.75	263.41	260.84	132.31	127.4	362	354.41
GRMZM2G142097	284.01	286.15	270.55	272.87	173.93	184.66	237.75	261.1
GRMZM2G034243	267.51	266.62	244.03	255.35	211.39	218.2	254.73	251.19
GRMZM2G149317	186.15	182.8	320.05	290	252.3	240.45	237.81	230.45
GRMZM2G015285	267.95	239.25	174.22	185.84	262.59	254.1	257.23	257.3
GRMZM2G064914	218.05	223.13	226.76	230.1	275.02	286.59	207.46	225.26
GRMZM2G117412	275.67	253.21	386.68	384.28	224.67	216.85	357.11	361.29
GRMZM2G052666	231.98	222.14	228.55	227.38	208.83	206.16	217.12	213.88
GRMZM2G397247	136.51	146.22	121.83	124.62	188.73	189.07	122.21	123.38
GRMZM2G155253	268.21	272.19	213.87	218.17	205.84	205.51	220.17	222.82
GRMZM2G449496	245.81	249.5	202.4	217.24	258.78	278.26	234.24	256.64
GRMZM2G172491	339.58	324.09	547	536.4	248.43	236.12	523.76	510.23
GRMZM2G035708	255.16	249.53	227.52	249.12	261.31	265.15	282	295.22
GRMZM2G163988	299.12	294.39	336.33	337.3	221.31	211.37	292.89	294.24
GRMZM5G823826	328.44	299.58	280.8	263.52	183.7	208.62	284.22	269.71
GRMZM2G031028	166.62	181.09	160.13	162.41	233.44	242.76	164.27	166.18
GRMZM2G175453	149.74	159.88	147.62	140.12	280.83	272.01	158.02	156.9
GRMZM2G070011	155.98	173.02	102.39	113.14	361.37	394.54	98.29	104.58
GRMZM2G049915	173.53	166.64	131.72	108.12	221.78	192.58	133.94	110.01
GRMZM2G300348	151.86	165.13	144.78	143.44	205.03	199.27	128.83	128.34
GRMZM2G177828	212.34	237.09	217.98	225	212.12	229.12	214.61	234.86
GRMZM2G102499	154.24	174.04	348.2	336.77	175.78	188.22	324.61	328.19
GRMZM2G054252	167.96	159.2	81.46	82.71	165.14	167.5	115.33	115.4
GRMZM2G132759	228.94	225.68	305.97	273.2	223.11	213.12	271.21	263.27
GRMZM5G855672	208.05	224.24	173.63	178.24	234.83	227.72	183.68	190.33
GRMZM2G024391	197.38	201.59	127.08	129.64	195.33	194.02	104.93	103.85
GRMZM2G115839	283.32	240.26	309.8	264.9	139.42	132.15	243.33	212.99
GRMZM2G161696	94.96	97.12	19.81	20.19	63.94	63.08	23.64	26.92
GRMZM2G087570	185.04	185.48	211.32	204.48	181.78	176.67	241.07	237.61
GRMZM2G123558	201.83	207.69	242.38	241.73	187.57	186.05	248.77	249.42
AC195340.3_FG001	151.49	156.47	230.46	221.09	150.26	153.82	198.16	199.6
GRMZM2G131165	233.36	198.37	180.01	184.23	238.77	227.8	177.46	171.29
GRMZM2G028821	146.59	159.3	221.07	219.02	188.74	210.62	217.79	244.45
GRMZM2G059392	292.25	261.38	148.25	148.05	229.23	214.82	266.46	258.97
GRMZM2G086258	171.39	183.56	222.16	216.91	193.46	183.45	227.6	235.11
GRMZM2G177812	183.61	195.08	126.3	122.2	228.56	232.39	113.7	113.21
GRMZM2G396553	164.06	151.09	175.19	163.79	187.48	172.83	188.25	167.09
GRMZM5G836222	194.09	188.02	245.54	241.38	147.5	152.05	193.54	200.47
GRMZM2G025648	226.91	231.98	236.92	242.81	218.78	217.88	187.83	187.9
GRMZM2G011129	207.99	214.27	247.43	240.22	167.1	167.04	237.88	235.64
GRMZM2G005840	219.11	179.28	151.17	149.9	147.54	137.87	182.19	185.61
GRMZM2G007939	263.62	258.64	139.71	150.73	240.66	246.32	123.44	126.12
AC209208.3_FG002	195.5	196.17	58.69	51.77	198.52	182.63	77.63	71.98
GRMZM2G046587	192.94	207.97	191.33	195.65	252.79	244.83	156.13	158.47
GRMZM2G144668	88.23	75.92	51.66	50.15	130.55	118.88	90.94	92.46
GRMZM2G412604	76.45	77.83	96.54	88.14	85.12	85.44	77.35	73.58
GRMZM2G157007	277.51	267.55	333.75	341.27	180.06	184.13	310.16	315.08
AC234157.1_FG002	343.31	295.24	336.44	340.17	193.24	178.74	281.77	273.07
GRMZM2G392513	185.53	183.52	217.62	188.46	238.06	223.7	229.2	217.22
GRMZM2G007729	70.28	63.76	39.11	38.21	163.35	162.71	62.14	62.84
GRMZM2G036921	316.6	271.03	292.38	293.49	173.83	166.93	308.82	313.2
GRMZM2G079782	279.83	271.45	235.31	270.23	195.67	202.03	249.37	265.06
GRMZM2G083810	49.91	45.17	25.19	21.64	139	144.04	35.25	31.27
GRMZM2G419806	252.83	245.21	281.79	283.66	171.24	170.41	249.4	253.97
GRMZM2G079668	114.41	120.8	106.78	109.04	179.81	184.24	112.7	110.06
GRMZM2G028325	183.95	165.57	259.19	257.7	215.11	210.41	266.48	264.99
GRMZM2G012276	276.13	269.5	367.97	358.9	168.31	171.81	317.56	323.43
GRMZM2G419844	261.64	265.86	142.34	121.82	212.88	221.81	141.43	123.78
GRMZM2G126190	174.2	193.56	219.77	209.23	183.46	178	179.9	182.61
AC217499.3_FG003	252.47	255.47	211.37	241.77	184.76	216.42	196.69	221.06
GRMZM2G124434	213.36	235.05	239.81	243.33	210.37	215.82	222.07	242.95
GRMZM2G146331	188.72	209.59	169.09	163.75	204.3	217.98	168.71	165.29
GRMZM2G057243	92.41	113.87	88.6	90.91	204.05	209.69	99.88	104.16
GRMZM2G179292	200.79	204.26	345.99	352.11	175.78	176.33	305.47	316.96
GRMZM2G401664	254.6	252.22	343.02	353.8	156.84	155.21	369.59	376.89
GRMZM2G399183	233.01	211.86	181.65	185.24	224.09	233.07	224.74	217.23
GRMZM2G040095	162.74	157.71	230.86	238.84	149.8	155.09	303.08	300.1
GRMZM2G102838	195.97	180.02	181.82	173.63	164.95	159.8	184.62	173.77
GRMZM2G114642	195.67	190.26	130.41	126.93	222.03	220.3	94.1	89.37
GRMZM2G079381	168.79	154.23	263.93	272.29	162.65	155.79	317.72	309.01
GRMZM2G008263	200.06	219.97	139.4	140.68	291.83	288.87	136.78	138.5
GRMZM2G080274	152.61	146.21	51.52	50.43	123.69	123.69	45.36	46.62
GRMZM2G094543	180.27	151.39	171.64	172.89	157.64	147.12	154.43	157.1
GRMZM2G106424	160.1	153.33	242.78	237.01	170.14	164.14	191.95	201.42
GRMZM2G457929	158.42	142.96	156.06	156.29	146.35	139.66	125.09	117.92
GRMZM2G175989	205.65	186.25	147.28	157.2	193.07	194.43	169.75	167.46
GRMZM2G071166	182.28	173.21	164.51	161.72	206.86	206.58	184.29	179.49
GRMZM2G055204	130.22	126.03	90.96	89.44	209.9	200.95	85.39	85.69
GRMZM2G014902	57.09	68.13	72.16	75.77	209.64	215.01	63.12	64.36
GRMZM2G005984	569.85	549.9	382.86	385.53	268.1	274.96	485.08	470.74
GRMZM2G054803	38.69	38.85	69.23	72.22	115.37	118.21	173.31	178.93
GRMZM2G089812	224.64	219.48	152.95	154.26	130.04	136.99	176	179.8
GRMZM2G101859	213.52	224.21	226.29	247.93	169.56	184.2	223.44	222.03
AC207342.3_FG008	121.73	112.94	192.72	180.92	167.24	160.84	217.3	203.59
GRMZM2G064302	231.89	264.28	215.03	227.97	255.78	269.84	248.16	259.59
GRMZM2G070315	256.03	255.53	178.1	174.24	240.47	254.8	117.37	116.17
GRMZM2G423137	272.03	237.58	194.02	191.1	148.46	141.01	191.39	179.38
GRMZM2G015908	251.46	215.23	237	237.26	287.68	279.7	188.2	177.18
GRMZM2G443888	194.64	181.89	156.01	164.17	131.72	129.32	135.47	133.91
GRMZM2G175265	32.97	41.49	100.64	88.12	120.63	118.53	94.14	84.09
GRMZM2G540403	203.87	213.27	185.3	185.72	182.01	182.01	179.56	182.51
GRMZM2G147243	136.37	144.97	183.99	170.59	173.42	180.54	176.25	174.8
GRMZM2G360339	128.5	149.82	227.53	223.46	118.16	127.7	204.08	214.36
GRMZM2G072744	133.49	146.75	134.62	127.16	168.36	162.22	109.25	109.81
GRMZM2G012119	188.42	179.54	216.82	216.38	206.7	201.28	275.43	273.96
GRMZM5G841343	174.79	156.9	139.5	129.52	199.94	203.61	194.45	194.93
GRMZM2G157018	198.65	211.44	183.59	186.39	199.58	207.19	192.42	203.88
GRMZM2G055151	188.81	337.76	265.84	302.67	127.77	201.25	261.02	308.71
GRMZM2G134067	190.23	179.18	182.83	179.09	190.5	190.56	170.74	180.25
GRMZM2G178775	250.35	215.64	157.15	135.24	163.23	160.36	154.23	138.94
GRMZM2G084881	144.56	163.81	147.41	147.12	196.98	208.41	149.8	156.22
GRMZM5G873455	188.75	183.18	86.16	91.3	105.95	115.38	95.28	109.29
GRMZM2G088064	113.99	128.3	68.33	69.05	137.49	141.65	107.43	109.13
GRMZM2G084279	219.22	225.95	216.29	221.76	203.94	192.02	230.74	239.62
GRMZM2G063756	306.71	298	541.67	543.63	210.71	205.93	503.37	506.79
GRMZM2G074546	133.83	127.34	6.22	5.8	144.39	138.15	5.01	4.69
GRMZM2G009443	111.96	124.63	144.51	139.96	215.31	215.54	139.88	143.83
GRMZM2G175273	203.32	177.15	180.98	184.63	176.77	187.02	189.81	198.81
GRMZM2G310431	67.22	68.09	59.94	58.6	165.85	161.67	97.65	90.81
GRMZM2G087079	248.09	223.25	245.22	209.23	162.56	159.77	215.52	187.85
GRMZM2G047002	279.71	249.33	221.22	227.01	243.85	242.85	192.2	187.71
GRMZM2G700208	185.05	195.66	98.26	95.67	116.22	112.08	45.77	46.07
GRMZM2G084935	281.05	238.49	262.32	257.1	146.82	149.92	242.96	240.25
GRMZM5G814904	67.68	58.83	159.56	157.36	45.19	43.64	162.03	151.41
GRMZM2G146246	136.29	111.84	82.77	86.95	100.46	93.54	107.23	106.61
GRMZM2G332838	249.18	284.68	101.38	90.7	118.6	129.57	95.74	111.18
GRMZM2G048591	188.8	161.31	116.22	104.72	130.28	118.69	95.83	89.15
GRMZM2G075074	192.23	199.43	165.76	174.44	208.73	216.96	152.76	156.83
GRMZM2G479038	108.35	98.57	102.28	100.14	144.11	137.54	111.92	106.59
GRMZM2G409133	200.18	209.39	111.75	118.8	181.94	191.51	85.88	88.79
GRMZM2G019695	154.6	132.87	154.76	141.75	147.72	135.52	158.48	146.14
GRMZM2G477503	208.36	222.13	157.8	159.15	346.27	355.14	129.18	131.1
GRMZM2G096391	107.7	115.7	106.32	99.06	151.7	149.62	125.27	119.8
GRMZM2G388855	104.61	115.07	51.24	51.31	158.07	166.67	63.12	60.65
GRMZM2G045664	266.95	256.82	225.49	227.88	217.45	204.35	223.21	233.2
GRMZM2G302074	110.34	96.94	146.31	131.69	81.74	80.57	106.69	98.61
GRMZM2G009048	181.15	187.69	133.16	134.62	145.09	158.27	207.67	202.03
GRMZM2G118355	208.9	195.71	148.96	144.94	151.22	154.12	186.26	177.92
GRMZM5G806387	174.21	161.39	144	147.79	122.89	123.14	144.14	137.56
GRMZM2G062129	84.38	100.24	72.07	72.73	148.09	156.43	69.47	71.86
GRMZM2G033846	258.37	253.96	220.42	199.81	196.57	201.5	265.45	238.61
GRMZM2G100988	139.11	132.49	92.11	94.88	134.24	132.5	86.07	86.09
GRMZM2G122076	101.23	90.57	63.44	62.89	103.37	100.97	74.88	69.43
AC199526.5_FG002	114.95	117.66	358.72	360.03	94.1	90.94	494.11	473.11
GRMZM2G475293	232.15	217.74	169.54	171.4	227.13	211.58	155.23	147.94
GRMZM2G028986	203.24	207.58	171.7	160.11	195.66	189.35	232.36	236.69
GRMZM2G700188	211.53	192.03	176.48	182.87	130.46	128.24	254.06	252.01
GRMZM2G054123	275.53	283.41	386.19	409.88	156.84	156.65	561.12	552.71
GRMZM2G029323	97.32	100.3	76.86	78.45	153.96	150.65	101.75	93.86
GRMZM2G412601	87.3	87.97	152.3	153.13	114.55	119.39	148.12	142.54
GRMZM2G170307	120.2	114.82	87.07	86.05	130.47	134.99	71.02	71.94
GRMZM5G877388	209.04	243.12	335.47	363.85	214.32	242.05	318.71	341.82
GRMZM2G072034	118.89	108.87	377.52	396.12	126.1	134.44	431.9	434.61
GRMZM2G006953	185.11	169.13	193.66	189.39	159.54	153	174.61	176.99
GRMZM2G371313	125.09	121.36	56.68	59.29	173.95	160.69	66.51	69.78
GRMZM2G054896	218.4	188.83	164.09	173.25	118.64	127.59	186.09	182.22
GRMZM2G359559	107.45	105.03	97.62	87.08	99.5	104.4	82.38	86.48
GRMZM2G371795	123.09	124.97	109.53	102.68	167.23	154.62	96.15	93.31
GRMZM2G050730	182.84	180.27	64.01	68.55	251.95	277.14	54.43	51.58
GRMZM2G099745	166.88	162.09	151.45	153.74	134.54	132.54	137.27	137.81
GRMZM2G166976	156.21	164.9	55.88	55.66	310.99	298.02	50	48.72
GRMZM2G152466	87	85.58	670.51	649.4	99.1	99.57	361.26	351.36
GRMZM2G067985	139.15	162.51	207.74	204.5	135.1	136.25	168.91	179.16
GRMZM2G056039	131.09	140.98	185.86	180.43	110.76	109.66	152.06	151.17
GRMZM2G118005	195.9	174.47	159.02	164.16	130.65	124.79	152.79	156.64
GRMZM2G166877	150.14	149.71	127.19	128.07	149.72	147.28	115.86	119.18
GRMZM2G149105	238.25	237.23	176.4	175.59	165.67	175.23	182.22	191.24
GRMZM2G402092	147.04	142.52	133.03	137.95	131.44	127.54	152.99	154.5
GRMZM2G326707	214.88	194.57	99.95	96.21	199.5	185.64	131.93	125.94
GRMZM2G436199	180.31	158.81	161.36	148.68	175.14	161.5	190.36	171.77
GRMZM2G019807	144.54	135.85	115.49	118.02	119.39	111.5	125.22	126.03
GRMZM2G150906	173.04	163.4	351.55	358.33	197.94	192.3	228.67	220.99
GRMZM2G070659	90.12	93.14	61.43	62.94	92	95.36	66.45	65.78
AC216067.3_FG002	172.03	184.84	205.15	210.87	166.38	160.12	193.36	209.47
GRMZM2G056772	99.75	87.08	136.47	124.19	99.19	92.7	200.67	177.45
GRMZM2G164965	188.21	183.19	224.1	212.65	132.77	127.65	195.02	190.5
GRMZM2G154223	93.47	80.3	41.46	39.44	106.66	106.5	45.44	38.83
GRMZM2G040878	149.16	145.95	139.14	136.47	147.43	148.06	129.33	127.8
GRMZM5G800112	142.42	153.15	145.2	147.31	164.69	165.76	147.22	155.08
GRMZM5G866947	153	181.46	143.07	148.92	164.06	177.75	122.73	150.07
GRMZM2G003385	179.05	208.17	204.67	211.21	241.12	249.21	196.3	197.93
AC199541.4_FG001	90.24	83.06	48.04	44.29	117.87	115.59	58.49	59.17
GRMZM2G057374	174.64	174.37	207.96	221.6	119.55	122.87	218.86	223.2
GRMZM2G114137	151.37	131.99	102.43	106.7	99.1	99.61	88.07	88.92
GRMZM2G088669	197.02	185.47	210.53	220.06	158.32	166.71	216.73	223.32
GRMZM2G025855	223.05	213.37	279.93	280.15	144.68	139.47	244.85	245.66
GRMZM2G145962	151.38	145.06	236.2	243.96	82.78	88.9	231.08	240.58
GRMZM2G021706	136.84	133.88	111.22	105.15	102.93	96.44	101.09	100.8
GRMZM2G165998	148.06	157.39	113.65	112.26	191.44	196.98	104.51	108.31
GRMZM2G137868	93.43	96.39	74.74	81.04	84.17	94.71	71.99	75.51
GRMZM2G123212	100.7	92.27	91.01	94.11	76.47	77.31	171.68	151.3
GRMZM2G305856	65.69	69.79	43.74	43.68	136.24	141.3	41.11	38.37
GRMZM2G369839	196.82	151.59	271.39	171.92	139.09	134.84	196	137.62
GRMZM2G132506	235.91	236.72	283.26	296.08	144.74	162.6	278.32	276.48
GRMZM2G010973	136.12	120.64	127.93	116.84	97.32	89.94	157.76	145.34
GRMZM2G347956	132.66	123.88	107.27	111.92	86.48	88.89	150.72	144.81
GRMZM2G075624	148.28	167.84	113.42	123.32	158.69	172.16	110.57	114.41
GRMZM2G577677	158.1	167.72	240.99	249.87	160.3	165.77	253.73	269.57
GRMZM2G171387	166.72	160.22	101.71	101.61	142.15	137.48	100.42	102.61
GRMZM2G035213	132.01	138.46	147.97	151.5	138.49	140.35	132.37	136
GRMZM2G385945	158.26	133.35	246.46	230.44	97	96.1	235.11	211.61
GRMZM2G351259	141.2	139.7	82.94	83.38	109.31	109.89	84.83	86.05
GRMZM2G130746	125.94	117.99	103.82	108.59	127.91	125.37	96.23	98.8
GRMZM2G162814	138.38	117.92	118.26	108.35	138.37	136.9	120.66	120.45
AC234165.1_FG002	147.9	137.92	168.43	193.46	103.71	111	163.82	164.66
GRMZM2G479608	162.76	150.45	200.99	195.35	151.6	142.42	186.52	182.44
GRMZM2G053898	165.05	174.91	142.53	153.42	160.12	167.19	145.98	151.22
GRMZM2G128219	45.47	37.74	106.02	106.04	40.55	41.22	130.63	124.57
GRMZM2G005973	112.06	120.84	148.65	147.05	160.33	158.67	157.77	151.38
GRMZM2G414528	99.1	106.05	69.41	68.95	165.21	159.32	87.98	89.47
GRMZM2G114954	147.87	167.72	129.91	139.04	177.86	194.92	110.32	122.41
GRMZM2G110681	127.91	114.24	69.04	68.21	116.76	116.87	58.85	56.23
GRMZM2G135795	165.18	143.06	102.85	100.58	123.83	118.69	105.46	100.51
GRMZM2G144153	104.14	96.01	103.78	103.12	145.27	134.11	116.29	122.47
GRMZM2G327595	154.84	144.89	68.8	67.61	160.29	158.58	42.52	42.46
GRMZM2G077531	117.6	126.94	190.01	186.89	170.73	174.78	210.12	222.5
GRMZM2G109383	102.7	123.07	98.4	101.31	156.55	154.43	98.35	104.17
GRMZM2G060296	70.86	80.37	70.48	70.92	120.14	115.18	69.14	69.51
GRMZM2G043109	121.83	121.87	183.57	149.84	142.34	128.5	214.2	178.89
GRMZM2G066636	95.23	98.13	182.84	185.2	141.93	138.87	126.46	128.24
GRMZM2G422750	302.9	266.25	99.68	93.45	228.7	220.86	97.72	93.45
GRMZM2G119300	140.58	160.2	185.44	188.52	242.82	262.2	178.47	184.5
GRMZM2G153358	129.13	123.96	28.73	32.06	146.71	152.17	36.16	35.16
GRMZM2G053322	145.96	172.35	133.66	137.75	231	230.46	111.38	120.1
GRMZM2G099045	98.82	104.45	117.78	115.68	144.14	143.43	116.74	113.49
GRMZM2G114945	121.29	145.63	687.8	685.58	96.68	109.69	640.17	614.49
GRMZM2G169405	145.93	158.5	177.4	209.16	84.92	98.18	163.69	189.66
GRMZM2G153582	113.58	130.79	100.98	96.65	162.49	171.79	99.67	100.55
GRMZM2G162369	182.45	181.53	169.69	179.03	142.58	142.01	166.31	168.08
GRMZM2G074604	80.79	74.93	232.51	221.34	70.75	67.09	230.93	215.93
GRMZM2G144387	130.68	151.05	211.03	217.24	108.22	114.5	132.76	142.07
GRMZM2G116273	184.77	185.84	444.07	462.63	174.98	177.6	488.89	518.35
GRMZM2G098545	115.57	122.06	125.26	130.52	165.56	172.91	144.06	145.73
GRMZM2G106960	101.87	120.62	123.33	122.35	163.17	164.85	118.01	121.56
GRMZM2G445602	131.75	120.8	85.93	84.72	109.22	100.52	69.86	67.83
AC204212.4_FG001	287	327.2	358.5	368.29	262.15	276.62	331.92	344.63
GRMZM2G172826	117.35	113.76	13.3	12.98	75.43	73.14	20.6	19.96
GRMZM2G077942	114.65	109.87	102.53	107.07	137.07	146.76	115.58	121.33
GRMZM2G436986	145.97	131.77	109.81	99.9	151.14	139.36	110.46	95.01
GRMZM2G305027	185.53	174.57	235.02	215.75	143.47	127.77	233.46	223.41
GRMZM5G854533	187.83	184.82	200.77	181.67	110.62	115.31	249.57	234.1
GRMZM2G145133	150.31	149.39	175.04	177.05	144.26	151.62	161.77	167.78
GRMZM2G121128	122.12	125.94	143.72	141.83	128.82	129.92	131.27	135.48
GRMZM2G112968	182.88	195.6	114.3	122.49	197.52	209.05	165.58	179.03
GRMZM2G030203	200.39	190.76	167.36	179.19	137.6	138.34	156.87	172.01
GRMZM2G163437	121.36	145.18	117.08	115.17	201.57	198.7	139.92	141.58
GRMZM2G002756	151.38	161.73	129.24	126.45	166.85	169.77	139.19	146.69
GRMZM2G154218	122.06	131.58	185.92	196.19	91.39	94.64	182.28	185.59
GRMZM2G353024	109.58	101.55	67.59	61.76	106.93	112.3	66.54	61.56
GRMZM2G455676	221.86	243.18	148.6	138	175.9	194.17	142.04	118.66
GRMZM2G132978	136.84	132.46	128.95	133.46	133.26	146.29	132.14	136.58
GRMZM2G018786	90.47	94.8	90.18	90.24	112.42	107.98	94.32	92.76
GRMZM2G137839	187.64	192.16	136.59	139.75	167.55	179.37	139.5	155.55
GRMZM2G111216	132	118.93	104.57	98.27	119.81	114.53	125.18	116.28
GRMZM2G040511	68.58	86.3	100.47	103.22	135.95	141.61	118.29	123.49
GRMZM2G167549	223.5	216.31	304.76	312.59	163.26	164.22	315.49	312.15
GRMZM2G113480	102.72	98.8	78.84	89.96	110.45	108.99	62.52	66.71
GRMZM2G301823	144.47	135.97	141.38	141.74	106.38	109.13	156.64	152.02
GRMZM2G178958	82.82	83.7	155.78	153.71	105.85	104.45	171.64	166.54
GRMZM2G181551	109	99.46	133.17	136.56	88.8	86.92	172.55	166.69
GRMZM6G198866	225.06	192.91	187.92	197.38	89.44	97.62	218.63	214.55
GRMZM2G168707	140.24	150.26	120.38	118.06	169.89	170.29	92.61	91.76
GRMZM2G111269	115.37	132.06	114.61	120.26	176.61	180.17	108.27	116.28
GRMZM2G065928	46.87	49.84	53.15	53	87.61	90.9	83.24	82.54
GRMZM2G134182	141.33	140.18	45.28	46.25	102.94	106.7	43.31	50.02
GRMZM2G047592	159.76	170.18	192.58	194.39	245.59	247.86	213.23	223.23
GRMZM2G057535	123.85	129.69	164.22	166.39	107.43	106.9	136.92	137.85
GRMZM2G151903	91.36	89.72	85.93	83.22	123.94	129.55	96.49	95.49
GRMZM2G172723	124.4	128.65	109.89	121.48	140.43	151.76	143.28	161.52
GRMZM2G420870	39.57	37.62	0.08	0.08	0	0.09	0.01	0.17
GRMZM2G010491	130.59	134.05	109.47	118.51	176.22	175.75	120.58	126.66
GRMZM2G088524	142.1	133.09	183.91	177.2	121.98	127.52	164.99	159.65
GRMZM2G100652	124.3	129.13	91.51	87.79	188.4	181.55	98.81	96.05
GRMZM2G145500	151.99	156.9	156.66	164.26	116.69	127.09	151.24	168.78
GRMZM2G055135	149.06	146.49	120.81	125.87	179.23	183.25	179.81	196.66
GRMZM2G420684	176.93	158.17	112.88	95.37	176.17	184.32	126.19	120.86
GRMZM5G854138	144.96	142.08	123.61	133.78	136.6	142.71	158.11	163.18
GRMZM2G443509	94.16	100.97	102.26	102.48	95.77	100.59	74.97	78.46
GRMZM2G083016	146.1	158.95	136.66	132.32	145.35	145.08	156.8	157.11
GRMZM2G087081	97.83	95.49	68.77	69.56	122.32	118.25	96.48	91.15
GRMZM2G022866	106.88	107.89	6.81	8.83	136.88	121.97	9.15	10.18
GRMZM2G104310	81.41	91.87	123.11	126.43	138.38	130	98.33	103.11
GRMZM2G138527	179.44	162.67	157.1	158.87	152.72	153.46	163.9	161.71
GRMZM5G869196	151.11	151.99	154.99	164.72	133.22	137.71	139.73	139.38
AC205122.4_FG003	127.25	142.75	97.3	89.92	121.81	126.19	80.26	94.41
GRMZM2G701082	97.23	104.36	111.62	110.97	84.42	87.65	110.88	107.3
GRMZM2G079908	141.2	156.97	143.85	145.45	194.42	193.21	142.73	141.36
GRMZM5G837108	123.31	134.4	155.42	152.97	134.58	129.91	140.98	150.22
GRMZM2G113017	44.12	46.26	137.25	135.77	36.16	32.93	157.22	153.05
GRMZM2G120918	112.77	108.5	145.16	153.48	99.16	102.29	138.18	143.23
GRMZM2G139041	211.37	213.54	190.3	184.91	142.08	130.7	143.23	135.09
GRMZM2G325131	150.04	168.32	52.71	56.8	132.73	136.72	70.43	75.21
GRMZM2G474769	39.3	47.59	75.34	74.36	100.71	96.85	70.81	75.43
GRMZM2G149576	91.51	97.03	73.97	72.41	148.28	144.8	62.01	61.84
GRMZM2G349062	119.41	119.35	125.5	128.52	134.44	135.37	126.75	126.68
GRMZM2G064136	116.25	124.23	149.35	142.45	103.32	98.34	136.09	138.73
GRMZM5G844562	83.04	83	93.63	100.35	80.94	83.86	114.36	118.35
GRMZM2G120579	91.52	100.99	110.02	115.8	144.95	149.69	135.6	144.17
GRMZM2G070847	243.49	246.06	150.53	171.98	186.2	200.73	159.65	165.69
GRMZM2G178074	93.03	80.74	259.52	250.32	138.71	133.3	181.51	165.85
GRMZM2G022926	135.36	141.72	202.79	199.59	149.77	148.27	182.56	190.17
GRMZM2G169671	135.81	139.29	102.49	101.69	121.45	120.22	135.22	131.88
GRMZM2G105473	99.49	106.07	114.6	117.39	133.08	135.78	93.35	96.32
GRMZM2G078887	97.89	90.57	71.59	71.88	93.9	91.07	84.48	85.9
GRMZM6G732597	133.11	128.63	83.65	87.71	135.86	125.82	94.37	95.68
GRMZM2G163671	158.82	160.54	125.57	130.38	124.94	136.12	124.41	130.75
GRMZM2G037342	82.77	92.87	85.34	89.53	163.33	164.96	81.35	81.52
GRMZM2G105996	99.79	106.09	112.16	119.82	117.73	116.48	109.89	116.11
GRMZM2G391936	126.51	151.48	93.02	88.99	234.75	248.44	96.39	100.58
GRMZM2G149952	62.42	70.6	88.04	85.27	50.54	53.95	114.12	122.38
GRMZM2G076544	141.51	143.61	179.07	189.27	109.47	107.6	158.03	166.88
GRMZM2G038598	86.18	85.33	45.57	42.44	141.38	131.27	57.67	52.72
GRMZM2G071154	115.58	112.75	169.71	168.16	108.7	105.86	196.77	192.16
GRMZM2G127139	75.83	86.96	54.41	58.42	146.01	153.77	67.76	71.49
GRMZM2G113873	93.26	101.39	146.57	138.92	136.29	136.09	119.16	123.58
GRMZM2G164974	107.22	102.18	89.35	86.54	122.77	116.36	83.69	78.32
GRMZM2G035401	156.58	144.25	94.1	87.46	168.26	170.64	96.18	88.37
GRMZM2G086088	94.25	97.76	99.8	104.8	116.77	121.45	91.14	96.86
GRMZM2G073755	81.7	70.26	45.48	50.94	64.08	60.71	62.34	61.1
GRMZM2G043212	146.72	154.88	195.01	182.25	123.13	121.35	156.78	158.43
GRMZM2G112728	84.57	92.17	76.2	78.13	120.62	122.04	63.99	65.34
GRMZM2G401308	143.08	123.81	84.23	84.09	98.49	97.86	110.75	107.18
GRMZM2G075958	201.42	197.47	192.28	208.57	169.18	172.94	186.99	187.13
GRMZM2G053458	135.3	142.63	137.26	142.92	146.51	154.27	142.9	150.73
GRMZM5G876616	145.48	144.56	3.05	3.39	136.34	135.22	4.96	4.72
GRMZM2G052869	263.81	248.24	1115.76	1238.48	118.22	125.95	943.53	1016.69
GRMZM2G166692	109.69	109.53	232.1	214.61	123.96	135.2	158.01	149.12
GRMZM2G399136	100.59	98.52	30.76	29.92	59.78	64.4	52.14	51.2
GRMZM2G108643	147.72	144.44	180.65	163.77	121.97	123.53	167.4	161.86
GRMZM2G122937	102.85	108.36	142.59	133.13	120.63	131.56	138.5	139.61
GRMZM2G322593	68.37	81.37	65.45	64.22	120.05	120.68	55.68	55.71
GRMZM2G155329	256.35	228.54	207.46	209.71	150.46	147.27	192.4	187.05
GRMZM2G465685	88.32	86.31	49.06	58.74	88.04	93.98	57.49	52.2
GRMZM2G116689	155.51	166.71	185.16	192.1	170.26	176.53	182.05	181.63
GRMZM2G504401	143.8	140.54	141.87	144.24	123.07	123.04	135.6	131.58
GRMZM2G088396	103.06	95.53	123.79	122.57	96.7	95.36	117.71	117.59
GRMZM2G041328	117.49	110.38	190	200.39	81.49	81.16	168.16	171.9
AC203173.3_FG004	121.07	137.82	114.53	104.43	143.08	136.86	93.22	89.22
GRMZM2G101004	101.19	96.49	84.45	80.76	115.76	114.34	92.42	86.91
GRMZM2G372297	108.25	120.57	117.74	113.72	167.58	166.81	112.77	114.17
GRMZM2G077127	111.85	90.04	78.83	65.94	75.62	69.79	78.26	67.55
GRMZM5G813886	95.21	106.69	66.97	64.95	144.5	143.56	63.68	61.4
GRMZM2G108780	104.99	118.6	132.42	136.34	105.73	116.02	127.27	131.98
GRMZM2G141665	158.76	135.16	127.27	122.61	139.34	131.47	146.8	136.66
GRMZM2G052100	89.87	84.4	230.92	221.79	80.1	83.98	266.35	268.54
GRMZM2G074401	178.81	188.08	203.75	194.45	151.75	143.14	204.55	201.15
GRMZM2G456086	172.95	184.02	163.9	163.65	165.84	171.25	185.92	178.88
GRMZM2G026833	89.46	91.1	61.13	63.33	94.83	92.8	54.57	53.98
GRMZM6G734131	112.41	115.13	332.75	347.94	124.66	121.31	414.37	426.27
GRMZM2G162388	1739.33	1563.67	67.16	62.12	1594.8	1471.13	46.94	45.99
GRMZM2G018103	108	110.53	121.46	110.28	120.55	113.89	117.38	115.86
GRMZM2G015295	83.32	93.23	167.36	176.06	87.26	83.44	162.81	162.97
GRMZM2G075227	41.09	39.77	41.93	41.57	62.49	60.85	42.21	39.99
GRMZM2G035268	116.34	129.02	89.52	91.49	173.72	176.06	88.45	95.44
GRMZM2G161335	142.74	136.94	95.8	97.08	108.96	108.57	116.56	116.19
GRMZM2G171390	74.6	76.67	91.08	91.26	93.35	95.19	114.46	117.11
GRMZM2G012631	114.29	123.64	147.41	144.18	129.5	129.44	140.02	139.19
AC233888.1_FG002	142.56	126.26	113.83	118.34	93.39	96.08	116.83	115.69
GRMZM2G064386	90.86	106.25	130.15	130.84	111.57	123.92	94.35	102.61
GRMZM2G347043	110.21	102.37	114.48	119.61	117.78	111.35	181.93	178.15
GRMZM2G094928	158.53	168.33	219.42	242.02	141.88	144.52	216.63	237.89
GRMZM2G095333	163.21	150.94	120.67	112.12	137.64	139.85	124.91	117.39
GRMZM2G108348	118.53	124.31	192.2	192.54	76.92	77.69	168.22	180.78
GRMZM2G340656	45.59	43.61	267.02	270.53	58.94	60	291.46	285.17
GRMZM2G011373	142.1	135.17	120.94	125.53	135.88	129.39	122.83	128.12
GRMZM2G034471	118.52	111.09	104.6	90.09	105.24	104.02	96.64	77.33
GRMZM2G003883	125.46	137.21	156.26	154.24	143.37	146.41	139.53	141.85
GRMZM2G040559	91.6	85.07	80.78	77.77	114.94	110.75	93.72	91.38
GRMZM2G167758	122.47	121.62	66.38	65.28	156.69	161.12	66.6	72.66
GRMZM5G835235	104.86	130.74	37.51	36.49	185.23	192.22	100.26	102.02
GRMZM2G056600	106.54	99.21	121.62	124.6	118.01	117.41	79.34	84.02
GRMZM2G098167	58.18	51.29	60.17	51.3	81.69	91.7	81.45	66.66
GRMZM2G033493	82.21	90.74	98.23	90.23	116.86	110.13	106.17	109.17
GRMZM5G876898	121.38	109.17	223.76	207.51	116.13	110.98	209.67	189.17
GRMZM2G048121	152.98	159.35	48.27	48.91	119.71	122.64	38.41	42.06
GRMZM6G617209	445.57	463.37	608.43	648.74	126.32	137.49	669.96	709.2
GRMZM2G154505	115.19	100.52	36.11	32	52.26	49.09	31.96	26.98
GRMZM2G126507	103.2	109.14	140.63	134.7	131.04	121.87	205.81	200.24
GRMZM2G161673	163.17	141.03	161.71	154.77	107.09	98.42	146.39	135.61
GRMZM2G308907	566.36	471.87	105.61	215.31	157.8	239.19	140.22	235.28
GRMZM2G006894	83.92	89.47	99.76	98.52	100.13	95.96	96.93	98.01
GRMZM2G319057	156.3	135.94	192.87	158.55	128.71	134.19	135.99	112.74
GRMZM2G012102	92	91.34	51.73	51.2	109.41	106.43	59.38	58.48
GRMZM2G360021	188.27	164.23	236.03	214.77	114.57	112.17	210.14	197.04
GRMZM2G154648	131.63	145.13	190.43	192.6	121.23	125.91	161.62	173.89
GRMZM2G069708	65.32	68.8	48.81	47.53	117.49	120.63	62.84	67.54
GRMZM2G050514	141.89	139.71	141.41	146.99	130.15	130.42	122.8	125.36
GRMZM2G327692	130.26	122.79	207.53	198.29	89.6	88.18	217.82	203.91
GRMZM2G086464	102	101.22	88.78	85.88	140.97	138.19	79.88	74.58
GRMZM5G829840	145.77	145.88	124.86	128.08	166.56	168.84	121.04	117.45
GRMZM2G035741	56.9	61.14	58.54	54.82	86.15	78.55	66.18	63.73
GRMZM2G031057	109.44	125.45	117.83	127.02	151.01	168.24	101.94	100.03
GRMZM2G108480	128.56	114.89	86.42	99.79	91.38	93.88	120.03	115.65
GRMZM2G054300	127.76	133.4	125.56	120.73	150.47	149.23	122.66	136.14
GRMZM2G030606	129.48	123.24	180.59	182.19	123.78	127.05	192.32	193.93
GRMZM2G085924	216.61	251.35	868.65	939.83	157.52	162.03	710.29	779.15
GRMZM2G086869	100.4	98.58	118.12	120.77	110.19	116	111.2	114.39
GRMZM5G802392	121.61	97.64	104.73	101.69	92.95	95.24	95.66	93.07
GRMZM2G021687	82.12	90.66	122.42	128.35	85.68	94.3	133.21	142.2
GRMZM2G169329	70.82	64.57	72.83	78.33	85.89	87.04	77.86	78.11
GRMZM2G003318	95.29	101.15	142.59	144.18	110.7	112.83	135.71	136.33
GRMZM2G335618	115.66	107.43	81.3	83.75	82.54	81.39	112.26	124.11
GRMZM2G027166	93.98	99	80.64	83.11	115.97	111.96	76.44	77.78
GRMZM2G395114	79.5	87.14	63.11	65.01	129.61	131.83	54.23	54.29
GRMZM2G060481	94.47	88.38	41.99	44.77	85.26	81.06	38.77	40.25
GRMZM5G844703	143.57	137.48	364.56	318.3	109.27	121.71	241.82	200.47
GRMZM2G020148	100.17	96.16	123.21	135.52	115.93	115.46	107.85	113.72
GRMZM2G117198	94.44	92.12	152.37	151.65	110.01	106.85	152.91	153.12
AC208897.3_FG004	112.06	102.55	70.51	68.83	97.72	97.45	58.57	52.17
GRMZM2G004523	77.7	81.28	61.16	64.23	77.16	82.91	69.62	70.25
GRMZM2G179146	58.41	64.21	74.7	73.92	139.04	141.86	81.96	81.81
GRMZM2G067707	150.82	154.44	170	167.48	133.4	140.57	193.03	201.92
GRMZM2G124317	134.54	123.32	139.45	136.52	107.22	98.06	110.83	115.47
GRMZM2G338160	158.8	144.08	12.07	11.92	70.36	73.62	23.55	25.03
GRMZM2G476538	167.47	150.31	188.75	200.51	102.54	98.58	199.81	188.38
GRMZM2G307992	93	98.48	122.49	122.78	106.93	107.81	120.18	126.28
GRMZM6G946111	115.39	116.13	142.7	139.25	133.67	133.57	113.73	115.25
GRMZM2G004111	175.57	180.46	164.41	165.76	115.36	130.63	171.83	178.23
GRMZM2G099367	82.44	83.99	72.38	73.66	135.94	137.8	86.14	93.9
GRMZM2G027098	255.26	226.41	89.21	87.77	161.17	156.88	56.43	58.16
GRMZM2G171430	135.87	146.92	188.93	185.84	138.49	151	194.63	189
GRMZM5G862107	117.64	137.87	126.62	132.06	127.8	127.08	104.11	112.84
GRMZM2G121820	98.03	96.05	84.7	81.35	105.16	97.39	72.89	75.02
GRMZM2G171423	237.2	218.25	101.38	103.61	260.49	268.8	83.65	81.27
GRMZM2G087254	185.43	168.47	194.77	190.41	160.18	149.61	321.32	308.59
GRMZM2G118610	225.06	210.36	73.74	72.89	148.86	152.14	113.49	114.74
GRMZM2G152041	148.61	145.79	81.08	82.72	138.75	144.75	70.05	71.61
AC155624.2_FG011	87.23	96.06	75.56	80.52	109.41	122.5	95.35	105.17
GRMZM2G156472	145.99	140.01	110.24	121.6	76.53	79.14	113.28	123.68
GRMZM2G014653	110.6	106.62	88.04	95.31	91.34	94.41	74.66	74.95
GRMZM2G180659	100.89	102.59	49.05	50.41	101.3	95.58	54.97	54.51
GRMZM2G031545	78.82	88.95	228.9	228.9	57.24	64.6	166.52	180.21
GRMZM2G058866	116.95	124.99	130.35	125.15	109.73	108.21	110.85	116.19
GRMZM5G838147	163.38	165.31	174.24	173.77	99.81	109.57	234.67	230.28
GRMZM2G027451	87.87	90.94	143.54	143.52	73.68	70.46	137.45	136.14
GRMZM2G047681	73.49	77.07	88.36	86.42	122.9	123.7	80.05	81.27
GRMZM2G441888	163.8	155.69	109.65	114.53	71.56	73.77	143.12	150.7
GRMZM2G093325	88.14	77.2	32.68	37.91	53.15	54.44	48.31	48.35
GRMZM2G373124	99.44	98.99	124.28	119.79	72.24	70.42	95.17	98.22
GRMZM2G060952	93.69	85.47	64.25	63.89	92.07	94.09	57.16	54.82
GRMZM2G064962	140.34	145.44	88.23	92.45	170.45	175.6	96.8	102.11
GRMZM2G150295	122.82	128.16	148.85	148.67	152.19	151.03	125.64	125.9
GRMZM2G004909	113.35	103.97	9.97	8.61	125.71	126.71	9.37	6.79
GRMZM2G147819	84.13	97.87	110.5	107.39	208.64	216.1	120.97	126.01
GRMZM2G144997	83.08	68.81	31.13	27.93	72.19	69.82	55.81	44.47
GRMZM5G836182	91.01	96.09	116.45	115.9	107.7	110.89	112	114.68
AC208110.2_FG007	90.71	85.64	64.92	63.01	46.69	43.11	94.02	98.16
GRMZM2G302639	109.29	109.36	130.76	139.06	101.72	109.78	146.97	159.39
GRMZM2G135501	130.36	123.22	79.71	77.45	112.59	114.21	65.5	59.95
GRMZM2G018484	67.29	66.72	66.75	67.22	72.22	71.53	72.89	69.8
GRMZM2G036464	79.67	79.21	257.42	257.92	82.19	83.96	189.45	196.43
GRMZM2G069203	227.14	208.54	128.13	129.49	108.41	110.85	87.51	82.76
GRMZM2G075153	79.11	88.59	66.72	66.64	122.29	122.33	66.54	68.57
GRMZM2G061906	89.52	87.22	89.84	92.12	118.11	120.36	82.56	84.21
GRMZM2G307561	95.08	86.6	104.81	119.5	100.04	99.85	108.2	103.61
GRMZM2G022413	135.55	121.1	124.31	126.82	106.29	102.34	132.29	124.85
GRMZM2G063162	38.21	43.74	98.02	101.46	119.21	124.06	46.47	46.97
GRMZM2G087918	69.53	72.66	57.95	55.87	106.49	101.8	55.37	60.36
GRMZM2G028379	129.61	122.35	125.97	130.48	117.75	113.08	134.19	150.48
GRMZM2G018275	308.35	283.53	73.9	73.8	166.16	167.92	102.65	99.3
GRMZM2G152447	198.44	191.96	32.61	32.99	230.09	219.96	29.15	29.72
GRMZM2G174896	35.54	40.14	31.56	31.27	125.19	121.6	25.02	27.42
GRMZM5G862131	74.34	73.22	54.69	56.65	94.37	97.47	50.68	53.85
GRMZM2G111756	100.63	95.62	105.24	105.77	86.59	83.23	96.64	87.68
GRMZM2G007249	89.05	90.1	56.37	61.77	90.97	95.26	38.04	39.72
GRMZM2G158394	304.12	308.83	144.54	158	158.34	157.71	135.79	143.99
GRMZM2G303964	66.84	55.34	71.98	61.54	71.19	69.45	81.11	72.73
GRMZM2G137409	68.12	76.33	74.77	71.29	121.47	123.49	76.25	75.87
GRMZM2G448607	94.17	79.37	74.24	63.34	126.2	116.22	64.39	57.8
GRMZM2G463913	136.83	151.18	142.77	153	143.19	159.78	115.98	128.44
GRMZM2G346757	149.48	162.6	101.07	118.34	99.8	111.53	106.97	121.57
GRMZM2G475257	149.48	162.6	101.07	118.34	99.8	111.53	106.97	121.57
GRMZM2G138074	78.54	72.51	95.88	101.59	79.99	79.27	74.82	76.5
AC191097.3_FG007	81.38	68.36	60.1	60.47	71.65	69.17	30.41	28.92
GRMZM2G129451	70.06	82.16	69.96	72.51	135.19	135.48	79.04	81.15
GRMZM2G166639	45.19	46.08	47.31	50.66	37.32	41.54	90.53	96.8
GRMZM2G438551	75.02	81.3	85.19	84.92	94.1	97.16	92.92	97.51
GRMZM5G806622	92.82	79.62	69.68	67.63	94.36	86.44	70.93	64.25
GRMZM2G037140	120.98	113.93	78.72	81.96	117.36	118.56	63.7	68.56
GRMZM2G479423	87.83	101.73	45.02	50.14	175.27	182.66	51.08	57
GRMZM2G425863	51.69	51.61	55.77	50.29	140.24	137.85	99.56	91.04
GRMZM2G019358	53.05	64.24	59.43	60.24	124.74	123.27	76.78	75.41
GRMZM2G148772	111.33	99.5	76.19	72.51	76.09	83.57	78.57	72.51
GRMZM2G122943	90.49	94.16	97.18	98.01	120.92	121.04	95.14	96.4
GRMZM2G084783	106.43	106.36	57.16	64.86	101.69	111.43	66.59	71.36
GRMZM2G153075	71.08	79.07	80.67	85.33	70.02	71.44	82.83	88.42
GRMZM5G833389	77.48	94.42	43.24	47.08	111.48	115.39	38.8	40.78
GRMZM2G152891	153.66	160.36	108.63	107.59	133.73	133.99	105.02	101.59
GRMZM2G071996	92.07	88.04	67.25	71.27	93.25	99.92	92.01	100.4
GRMZM2G177005	112.78	117.75	144.94	137.79	97.03	95.61	137.06	138.21
GRMZM2G016236	99.15	96.26	107.76	105.81	125.65	126.12	119.3	119.68
GRMZM2G436593	84.39	78.2	109.37	99.05	80.01	81.44	98.11	81.54
GRMZM5G843352	160	268.7	67.97	87.97	223.18	269.37	222.84	130.22
GRMZM2G436295	324.6	268.7	267.07	297.93	223.18	269.37	10.7	130.22
GRMZM2G170008	59.87	60.01	21.67	20.44	70.96	63.91	30.65	30.61
GRMZM2G118104	58.55	59.17	77.24	79.55	79.19	79.46	69.71	68.09
GRMZM5G866334	196.74	197.4	123.44	119.26	228.9	236.62	98.45	97.04
GRMZM5G843302	197.74	193.71	84.11	82.65	169.28	169.75	73.07	68.98
GRMZM2G108277	115.25	121.76	109.91	111.09	111.73	112.8	96.63	105.83
GRMZM2G113205	158.18	144.61	215.5	221.33	120.45	124.99	208.45	209.51
GRMZM2G117558	178.2	164.97	148.93	154.88	97.46	96.46	172.59	174.97
GRMZM2G139123	167.54	148.96	204.11	220.25	87.02	83.11	245.52	241.24
GRMZM2G046382	67.22	72.45	47.88	52.21	89.06	93.5	61.46	63.58
GRMZM2G117513	163.11	164.74	127.44	128.33	118.79	119.59	271.67	276.75
GRMZM2G010768	106.88	93.69	91.64	82.27	121.99	114.08	109.85	88.95
AC208341.4_FG005	99.67	89.29	86.37	89.63	77.29	76.89	67.92	67.61
GRMZM2G008507	112.47	105.9	108.54	105.23	118.74	117.32	94.4	85.13
GRMZM2G163468	122.57	136.17	137.11	136.15	108.06	110.25	125.83	144.29
GRMZM2G034985	29.9	30.42	105.55	114.44	22.73	22.67	90.04	96.44
GRMZM2G088138	106.68	112.03	116.98	113.32	110.66	110.91	119.53	126.05
GRMZM2G030784	101.15	105.19	106.24	100.73	114.38	113.45	98.01	97.32
GRMZM2G407996	125.92	128.21	122.73	118.7	100.54	98.62	114.57	111.78
GRMZM2G036427	158.8	150.92	231.59	225.69	186.59	198.07	198.71	208.84
GRMZM2G099003	65.68	61.77	42.32	44.63	113.68	123.79	63.91	69.97
GRMZM2G063882	107.1	108.53	56.53	60.82	93.84	96.33	45.3	49.84
GRMZM2G064091	68.19	60.16	45.82	45.16	103.24	96.35	52.44	47.68
GRMZM2G159724	45.77	55.45	43.6	42.91	96.23	99.57	62.82	65.77
GRMZM2G144346	96.55	91.41	78.28	85.78	69.03	70.8	84.6	83.33
GRMZM2G005887	76.09	88.18	92.08	94.45	82.68	82.17	82.79	87.38
GRMZM2G061876	59.5	72.19	67.61	67.01	144.08	140.95	67.96	68.22
GRMZM2G134389	107.24	110.41	93.13	93.13	136.27	134.07	68.95	73.44
GRMZM2G062738	43.03	50.34	39.68	39.33	121.87	127.79	42.74	44.39
GRMZM2G153444	76.17	79.6	71.83	73.17	85.43	79.71	81.69	82.98
GRMZM2G087206	92.74	100.83	63.09	64.86	97.18	101.37	64.73	67.09
GRMZM2G043075	56.13	57.78	59.56	56.1	81.72	81.34	49.62	48.53
GRMZM2G153541	85.84	89.3	146.35	137.54	71.37	74.27	112.55	111.5
GRMZM2G104017	92.79	98.25	119.52	114.95	94.03	90.6	98.81	100.7
GRMZM2G057820	56.32	67.3	103.09	104.28	99.15	103.32	107.92	118.55
GRMZM2G364069	73.91	80.51	202.9	205.65	71.34	72.83	155.4	159.87
GRMZM2G128922	94.21	88.61	72.06	67.76	97.5	88.96	60.42	58.1
GRMZM5G867125	111.92	111.01	116.24	116.95	105.13	101.61	108.36	108.13
GRMZM2G149265	107.56	123.71	86.22	84.93	203.34	207.58	83.72	84
GRMZM2G031568	57.78	64.11	84.86	81.41	113.22	112.19	83.71	83.95
GRMZM2G162486	94.17	102.88	65.45	65.48	123.87	122.1	89.93	96.26
GRMZM2G343543	74.5	87.63	120.76	124.2	69.56	78.67	97.54	100.51
GRMZM2G177895	52.98	49.59	58.35	62.4	44.96	39.32	65.07	63.97
GRMZM2G127453	109.85	117.06	152.47	157.57	102.35	104.6	155.25	161.7
GRMZM2G088320	61.9	66.16	12.4	13.29	53.41	56.05	8.59	9.04
GRMZM2G077233	78.66	95.42	76.52	78.5	122.28	123.08	74.97	81.66
GRMZM2G064001	71.4	80.7	68.3	68.46	128.77	128.27	71.94	71.18
GRMZM2G099036	46.36	51.85	44.71	46.12	93.57	89.67	48.34	47.75
GRMZM2G038284	81.32	77.61	63.66	64.45	70.77	73.3	52.59	50.14
GRMZM2G099305	43.16	41.38	26.08	23.29	63.8	66.17	14.17	11.95
GRMZM2G161809	91.14	85.54	49.18	45.17	77.78	74.2	39.45	34.91
GRMZM2G057823	124.92	125.09	249.01	230.17	101.82	94.33	213.07	211.14
GRMZM2G181192	92.72	101.34	82	84.47	112.26	119.3	86.86	94.83
GRMZM2G047055	81.18	78.2	112.78	111.57	88.77	82.2	94.81	93.45
GRMZM5G851654	111.52	103.4	84.7	81.11	104.6	96.01	84.68	90.73
GRMZM2G039238	76.98	81.29	105.53	108.01	92.4	95.05	109.52	108.28
GRMZM2G327686	95.26	98.34	75.52	76.62	92.04	93.22	88.27	86.93
GRMZM2G110063	74.06	82.26	79.84	76.73	92.71	96.18	79.67	79.23
GRMZM2G046681	41.84	49.03	42.7	41.84	70.18	69.73	42.26	41.45
GRMZM2G036905	81.14	90.28	70.97	71.33	110.82	111.58	62.6	70.86
GRMZM2G025783	87.08	70.17	57.79	42.07	53.63	49.58	62.9	46.55
GRMZM2G043277	68.96	67.53	79.06	74.25	77.1	72.54	82.29	77.99
GRMZM6G191662	63.76	66.76	34.69	42.54	154.01	157.9	47.98	46.34
GRMZM2G143494	90.66	80.44	6.04	5.59	71.7	72.39	5.12	4.17
GRMZM2G044900	76.99	80.56	77.59	77.02	94.07	91.86	74.07	73.16
GRMZM2G085153	82.53	95.58	101.39	101.83	111.7	116.77	100.3	102.41
GRMZM2G062788	98.79	104.43	93.42	91.29	113.45	111.26	84.89	83.98
GRMZM2G170338	102.44	93.38	28.07	30.96	104.55	108.8	32.71	31.75
GRMZM2G039536	113.38	120.57	132.12	139.13	105.41	113.18	143.08	166.87
GRMZM2G348863	174.88	158.56	36.01	38.42	112.87	127.49	31.38	34.29
GRMZM2G028216	150.44	154.03	199.27	212.21	112.1	115.85	195.82	202.29
GRMZM2G101480	101.69	98.41	71.49	69.8	150.67	159.35	92.81	95.17
GRMZM2G053720	92.2	83.82	75.6	71.02	118.3	115.74	58.05	54.11
GRMZM5G829946	143.67	137.59	92.55	91.37	182.04	185.19	97.31	100.21
GRMZM2G073567	45.07	51.82	18.57	17.55	120.69	121.85	26.86	27.57
GRMZM2G164440	53.73	54.7	17.85	15.36	44.74	47.02	30.48	27.61
GRMZM2G136857	105.71	103.96	20.27	22.48	112	109.59	26.62	26.92
GRMZM2G019958	57.36	55.34	49.01	48.8	82.68	81.27	51.33	51.69
GRMZM2G110294	101	105.45	90.42	86.43	74.21	83.04	111.3	110.67
GRMZM2G056975	60.19	71.08	97.33	101.99	91.72	93.26	101.3	110.13
GRMZM5G827496	82.97	79.9	52.86	54.69	161.26	157.08	50.81	49.34
GRMZM2G047513	106.83	105.57	94.6	95.77	96.7	92.48	80.39	79.81
GRMZM5G848768	46.17	51.83	79.38	79.01	77.89	79.86	100.13	95.79
GRMZM2G171569	202.22	168.47	93.17	77.9	171.38	146.06	75.38	67.64
GRMZM2G060079	66.29	70.56	60.25	61.63	143.79	151.72	63.86	61.8
GRMZM2G021846	42.62	49.89	105.09	101.3	111.83	114.61	84.21	84.7
GRMZM2G339122	67.82	68.38	86.5	84.32	75.45	75.62	57.8	59.06
GRMZM6G435553	78.68	85.61	72.19	74.58	59.85	62.77	52.88	54.81
GRMZM2G022248	93.3	93.78	97.77	103.98	85.05	93.48	98.34	102
GRMZM2G085054	127.93	117.08	157.26	167.53	93.51	92.48	168.19	173.71
GRMZM2G161244	79.02	77.4	70.56	80.28	69.93	74.22	70.47	70.92
GRMZM5G843368	91.77	100.18	93.59	95.78	97.32	99.41	92.23	87.83
GRMZM2G062531	53.89	55.23	27.76	27.85	89.06	88.12	79.16	75.73
GRMZM6G056015	95.43	99.46	101.62	99.18	160.51	161.21	121.39	123.08
GRMZM2G026780	155.52	148.89	173.24	189.6	93.38	101.44	126.82	136.26
GRMZM2G111200	74.01	81.71	33.22	33.35	86.74	93.34	33.53	35.68
GRMZM2G032028	42.95	40.92	67.01	71.08	50.17	51.02	60.98	61.69
GRMZM2G050481	58.38	55.99	42.93	46.5	54.62	55.58	39.57	43.7
GRMZM2G074053	98.91	85.7	56.68	62.42	88.24	88.2	76.93	73.24
GRMZM2G035557	186.35	154.54	165.11	157.94	64.75	64	199.03	185
GRMZM2G154595	83.42	89.34	119.06	119.56	81.55	82.79	121	120.32
GRMZM2G339563	44.53	51.69	79.82	75.59	107.76	102.76	91.6	92.17
GRMZM2G156068	97.39	105.94	112.06	110.25	115.32	106.1	113.82	114.84
GRMZM2G102737	70.97	73.5	82.8	81.89	91.75	87.45	55.72	57.5
GRMZM2G003565	88.74	90.84	111.58	109.03	80.65	81.08	114.89	118.47
GRMZM2G411956	88.97	92.8	112.43	116.79	110.77	110.56	102.43	107.54
GRMZM2G032619	70.47	65.8	42.07	39.42	86.29	86.37	42.18	38.04
GRMZM2G098904	71.01	72.19	77.13	77.34	97.78	101.08	64.46	63.01
GRMZM2G701201	79.62	79.64	75.67	74.3	76.19	72.85	68.15	66.14
GRMZM2G325575	94.11	93.03	106.86	103.95	107.71	111.52	186.19	178.48
GRMZM2G163905	76.33	65.15	0.22	0	36.38	32.12	0.11	0.22
GRMZM2G360681	21.09	21.04	26.73	27.82	55.19	54.68	35.13	36.58
GRMZM5G801949	69.39	64.75	19.07	18.82	100.75	92.01	13.57	14.32
GRMZM2G394403	87.69	78.31	90.37	89.78	72.45	61	79.73	70.52
GRMZM2G116258	122.34	122.43	142.9	147.5	73.86	74.26	117.63	115.31
GRMZM2G162451	125.92	119.13	113.41	117.32	64.99	64.92	129.38	122.01
GRMZM2G317451	98.56	86.36	107.61	108.06	75.93	72.63	93.08	93.86
GRMZM2G035465	74.2	81.32	48.14	48.69	76.67	76.72	26.24	27.83
GRMZM2G151726	95.66	91.49	89.97	97.75	82.66	83.91	90.5	97
GRMZM2G081536	121.2	90.04	101.89	58.71	87.28	79.7	111.72	67.83
GRMZM2G112337	166.03	141.62	91.57	88.19	98.73	91.34	84.45	78.68
GRMZM2G146878	54.39	52.03	51.2	53.61	71.33	75.02	48.71	46.01
GRMZM2G173718	109.56	115.72	141.44	147.93	69.71	65.9	115.13	114.03
GRMZM2G170870	127.04	136.41	124.17	123.58	101.71	99.89	110.1	110.88
GRMZM2G119249	86.79	91.14	74.39	75.31	104.42	105.44	69.57	71.44
GRMZM2G028302	107.06	104.98	124.37	129.8	100.22	103.07	141.36	147.33
GRMZM2G003963	91.48	101.65	100.88	104.9	110.84	112.8	105.85	108.63
GRMZM2G143402	79.28	89.79	84.99	90.92	89.05	97.92	100.34	109.34
GRMZM2G166658	37.66	44.15	86.48	84.31	130.72	129.39	78.82	76.6
AC196059.3_FG003	99.44	87.48	115.52	115.23	81.86	82.42	109.59	96.94
GRMZM2G025833	20.04	18.94	18.2	17.3	34.12	37.08	51.22	47.66
GRMZM2G324643	97.77	77.64	79.91	80.9	89.91	77.54	76.32	73.22
GRMZM2G123234	120.97	126.96	127.69	134.48	92.92	102.65	114.44	123.64
GRMZM2G043338	87.58	83.62	38.62	34.69	65.39	68.91	46.04	42.91
GRMZM2G051270	83.67	91.1	65.69	71.12	54.39	53.04	71.93	75.03
GRMZM2G025243	35.77	40.75	40.1	40.77	28.34	29.82	38.71	37.47
GRMZM2G056116	78.42	79.52	89.22	94.46	75.85	78.72	71.56	74.35
GRMZM2G030240	79.52	76.08	76.69	80.59	64.26	62.57	64.46	70.96
GRMZM2G082390	101.05	100.61	76.92	81.73	96.25	97.91	76.87	76.92
GRMZM2G024484	74.85	84.42	89.2	91.83	82.52	81.67	80.74	84.11
GRMZM2G036609	33.85	39.71	67.79	65.51	75.85	77.02	77.51	77.69
GRMZM2G062499	94.38	94.6	106.65	107.27	75.96	79.31	79.7	76.8
GRMZM2G104325	123.23	145.01	51.32	48.95	161.56	160.74	59.08	58.86
AC198353.5_FG001	54.97	62.55	10.38	10.72	59.75	65.08	11.04	12.06
GRMZM2G078143	69.09	74.93	116.53	118.4	67.65	67.83	113.25	118.27
GRMZM2G134264	60.59	61.06	500.03	463.97	67.44	61.63	530.8	529.36
GRMZM2G149923	21.27	19.11	7.41	7.9	20.63	23.39	6.71	8.08
GRMZM2G178693	153.31	132.98	2.52	2.74	164.7	148.49	2.7	2.54
GRMZM2G004534	94.48	107.51	91.6	91.87	117.34	117.73	93.46	101.2
GRMZM2G040933	67.09	71.17	78.09	78.24	73.8	69.87	77.68	77.21
GRMZM2G114702	81.67	80.88	118.23	114.5	70.06	71.65	111.17	107.94
GRMZM2G094742	95.7	98.89	161.24	163.32	89.72	93.2	159.65	166.91
GRMZM2G060357	108.69	117.14	96.2	99.19	129.24	132.73	91.23	100.27
GRMZM2G382673	122.39	121.37	117.27	126.72	94.14	101.09	124.55	122.45
GRMZM2G018403	86.07	89.01	80.15	85.08	100.08	103.32	92.11	96.71
GRMZM2G117707	190.32	202.4	246.65	240.31	123.84	128.01	208.67	227.14
GRMZM2G006791	68.28	72.37	58.66	57.85	86.93	86	71.01	76.4
GRMZM2G071010	82.88	88.75	54.52	58.05	100.58	99.17	52.07	54.83
GRMZM2G362312	120.75	107.57	152.65	129.42	70.62	72.77	139.72	119
GRMZM2G165919	133.5	128.98	104.98	99.31	113.67	111.91	83.31	78.66
GRMZM2G394968	89.27	83.79	141.11	128.41	68.18	69.98	123.86	116.89
AC208204.3_FG006	85.81	73.55	107.4	99.11	78.01	85.31	132.25	139.44
GRMZM2G008247	73.27	84.62	99.05	100.93	40.19	39.07	106.6	107.91
GRMZM2G117531	54.53	57.19	56.05	56.23	80.17	76.71	74.12	71.38
GRMZM2G157716	158.52	131.89	68.96	54.42	79.72	73.19	72.3	57.6
GRMZM2G102421	86.75	90.31	80.31	83.13	105.55	107.24	81.85	86.19
GRMZM5G838196	85.94	86.7	90.45	98.66	95.36	97.24	97.03	101.99
GRMZM2G152258	123.54	116.74	90.03	88.13	83.76	85.44	76.5	74.59
GRMZM2G139467	143.06	136.38	118.62	124.57	100.53	101.25	101.01	102.23
GRMZM2G094497	67.9	76.44	75.29	76.18	95.91	95.86	72.59	73.85
GRMZM2G127948	56.42	50.43	61.99	57.89	68.01	62.78	56.81	55.92
GRMZM2G123719	59.38	67.74	56.53	53.12	94.47	97.8	48.76	49.17
GRMZM2G020761	32.1	31.26	18.32	16.69	52.76	53.18	20.18	21.34
GRMZM2G096962	103.63	113.96	112.79	126.83	99.73	107.34	110.27	121.03
GRMZM2G012479	110.07	117.11	89.77	95.25	158.33	156.2	97.97	105.45
GRMZM5G861800	83.77	74.88	66.26	64.93	96.62	87.47	58.66	56.85
GRMZM6G107785	68.76	70.53	39.09	37.78	77.58	83.33	37.07	42.22
GRMZM5G804772	143.33	139.79	15.94	21.48	182.95	187.49	21.54	20.26
GRMZM2G146472	67.08	67.29	62.98	56.41	63.27	64.32	81.32	79.86
GRMZM2G099984	118.59	114.48	235.74	234.03	84.36	88.29	255.73	275.91
GRMZM2G136306	121.69	112.31	132.76	139.56	78.05	80.48	126.55	126.29
GRMZM2G421491	81.41	76.38	165.01	164.43	66.89	67.37	118.48	117.8
GRMZM2G115674	49.05	52.37	45.59	45.21	95.66	91.64	48.15	44.83
GRMZM2G068763	2.27	3.1	5.48	5.49	3.4	3.24	8.98	7.71
GRMZM2G469523	88.14	98.5	72.28	72.03	111.05	116.97	65.69	67.8
GRMZM2G061969	56.17	61.29	54.52	56.99	69.27	69.22	74.45	75.1
GRMZM2G171518	94.36	102.3	127.23	128.54	74.29	81.9	104.53	108.46
GRMZM2G033198	70.08	79.49	65.58	71.04	88.43	90.99	66.89	71.52
GRMZM2G128072	84.72	84.02	298.12	303.05	87.04	90.81	304.48	319.65
GRMZM2G102829	67.42	69.42	86.1	80.17	83.74	86.6	71.74	68.6
GRMZM2G106928	104.5	108.86	154.2	164.52	57.57	56.01	141.54	154.42
GRMZM2G140782	64.74	62.36	89.28	90.68	88.3	82.04	94.55	89.87
GRMZM2G047512	92.51	103.31	101.68	105.71	74.19	75.76	107.13	116.07
GRMZM2G061932	113.14	106.78	98.15	102.38	67.89	70.63	127.12	130.04
GRMZM2G113408	72.65	82.27	89.59	89.82	75.97	75.99	87.37	84.58
GRMZM2G105518	102.61	89.89	43.09	46.96	71.73	64.3	47.11	45.98
GRMZM2G130173	174.75	181.72	533.89	589.28	164.45	171.17	520.78	549.87
GRMZM2G059252	77.66	79.34	75.61	61.52	83.86	78.64	77.65	69.89
GRMZM2G038487	57.15	59.15	70.46	70.86	86.46	85.31	81.7	81.31
AC198418.3_FG005	47.22	51.71	65.83	61.78	80.58	79.07	56.06	52.86
GRMZM2G373420	117.23	100.92	95.57	90.82	69.23	64.15	89.02	91.25
GRMZM2G162749	79.64	80.82	60.89	59.87	64.59	65.66	42.58	42.4
GRMZM2G145396	96.92	94.62	75.1	75.12	81.59	85.74	73.46	82.1
GRMZM2G096663	77.41	73.91	67.25	70.2	65.59	69.29	67.6	79.67
GRMZM2G114503	112.21	108.11	74.92	76.68	113.22	115.58	54.95	53.22
GRMZM2G327059	57.96	52.64	44.21	43.08	70.08	70.11	35.33	33.54
GRMZM2G069061	96.47	97.1	85.06	90.16	94.84	95.74	88.81	92.31
GRMZM2G033971	141.16	133.14	115.26	116.18	137.83	138.94	97.98	103.36
GRMZM2G152056	61.58	61.1	86.08	87.63	79.37	76.38	89.72	96.77
GRMZM2G080546	67.01	71.86	35.17	38.87	70.75	77.9	33.01	42.69
GRMZM2G127609	93.82	96.85	108.93	105.87	77.76	80.28	89.34	90.69
GRMZM2G117935	90.24	90.13	94.93	97.32	87.65	91.38	87.01	94.94
GRMZM5G858454	65.02	73.82	77.24	73.96	135.17	128.52	77.2	76.7
GRMZM2G062470	67.29	57.02	66.77	66.83	50.32	48.43	56.7	53.48
GRMZM2G111533	50.18	59.28	53.49	58.06	61.58	65.97	62.23	67.51
GRMZM2G448001	94.39	89.81	74.52	71.01	61.69	61.03	79.81	73.73
GRMZM2G127421	83.63	74.15	67.16	68.94	65.01	70.72	46.35	44.05
GRMZM2G321053	122.02	109.12	49.1	55	74.46	76.92	45.42	49.69
GRMZM2G449160	90.07	81.6	138.53	128.15	54.76	55.8	115.06	103.09
GRMZM2G317584	62	57.94	72.45	72.16	67.93	65.04	66.04	65.19
GRMZM2G001272	58.2	63.42	60.61	54.33	75.66	75.62	51.12	49.4
GRMZM2G043822	83.18	85.16	116.91	118.55	76.75	79.09	79.68	80.43
GRMZM2G069911	57.16	53.45	39.29	43.81	49.25	48.55	39.32	42.38
GRMZM2G017586	70.24	75.04	55.89	64.54	85.99	91.47	55.27	57.84
GRMZM2G131575	76.39	68.46	65.07	65.82	49.8	50.96	75.13	79.58
GRMZM2G144196	70.73	74.1	62.81	59.66	103.21	102.08	70.67	68.97
GRMZM2G040030	65.44	65.27	70.18	65.95	70.45	71.16	79.62	76.57
GRMZM2G360821	80.61	119.9	83.24	118.95	118.67	163.21	91.06	128.57
GRMZM2G419606	106.34	98.88	97.82	100.43	62.6	70.5	93.16	99.84
GRMZM2G120619	91.8	113.47	34.48	61.4	68.02	78.81	45.52	78.73
GRMZM2G173277	111.79	109.88	95.34	98.94	97.56	101.86	97.48	97.88
GRMZM2G091124	93.67	80.79	56.65	54.25	100.25	97.13	85.31	79.19
GRMZM2G087459	58.18	63.85	38.17	36.74	65.89	64.37	30.36	30.71
GRMZM2G389768	102.96	93.34	143.25	169.92	61.34	61.27	129.76	133.03
GRMZM2G156356	36.41	41.15	12.81	12.66	81.77	78.12	14.49	15.31
GRMZM2G049549	56.08	59.05	65.41	64.87	57.77	57.83	49	50.25
GRMZM2G095141	52.12	52.67	27.85	29.21	72.88	71.1	28.49	29.49
GRMZM2G460406	65.92	73.52	75.27	73.12	87.9	85.51	76.53	82.39
GRMZM2G177229	44.34	44.16	30.02	31.32	101.74	103.69	55.46	53.75
GRMZM2G084587	78.54	79.08	78	75.45	92.44	87.75	71.35	72.27
GRMZM2G153292	59.28	61.25	121.42	120.15	61.09	57.52	88.71	85.24
GRMZM2G007038	48.57	54.63	87.43	86.1	87.8	89.14	94.49	87.75
GRMZM2G142870	39.84	44.94	42.05	39.93	73.88	74.43	41.37	39.78
GRMZM2G441903	64.55	55.57	64.19	63.11	65.99	61.61	49.87	45.95
GRMZM2G069773	66.98	73.81	57.47	59.87	56.91	57.2	68.98	70.09
GRMZM2G035579	150.34	160.05	93.91	96.25	190.3	208.4	88.43	89.55
GRMZM2G167836	40.65	43.93	62.28	60.62	58.83	58.85	59.12	59.5
GRMZM2G165655	78.23	71.77	83.19	82.48	123.04	103.91	94.84	81.05
GRMZM2G312732	148.92	114.23	84.39	79.35	160.07	144.52	62.53	50.87
GRMZM2G400268	87.49	83.24	42.66	43.84	81.87	84.5	42.74	45.39
GRMZM2G308595	88.65	79.51	40.26	43.72	66.47	61.44	30.97	29.07
GRMZM2G152040	55.89	65.33	68.08	69.24	95.16	95.58	73.31	76.03
GRMZM2G050971	62.18	58.03	55.01	53.15	76.94	68.01	65.43	66.37
GRMZM5G846343	118.19	114.98	136.52	133.55	91.55	93.29	144.57	143.78
GRMZM2G018941	111.3	110.86	101.29	102.21	99.15	94.83	104.67	107.71
GRMZM5G870342	61.3	54.89	77.18	74.35	76.1	74.97	103.32	90.89
GRMZM2G095964	132.81	115.5	114.46	110.68	90.33	89.83	102.22	89.05
GRMZM2G026391	42.79	45.35	53.7	53.3	52.57	53.39	44.76	47.02
GRMZM2G021777	105.04	93.52	76.13	69.99	66.49	71.55	92.74	89.79
GRMZM2G073465	52.67	50.6	85.84	86.82	51.91	50.62	106.7	108.31
GRMZM2G004382	56.23	64.62	90.57	82.64	65.97	65.94	71.16	68.17
GRMZM2G165511	81.37	84.34	87.06	107.44	97.07	92.54	82.15	100.12
GRMZM2G162672	63.18	67.65	78.01	82.42	77.45	77.28	70.79	73.81
GRMZM2G077541	73.62	75.84	68.82	76.3	73.19	74.94	79.35	86.39
GRMZM2G118037	73.52	69.39	76.41	80.97	69.99	75.52	72.48	79.63
GRMZM2G056068	76.94	85.71	53.37	58.67	70.44	71.83	51.28	57.03
GRMZM2G027955	42.75	49.81	51.72	53.02	75.86	77.33	64.04	68.09
GRMZM2G117439	100.39	94.83	82.29	85.56	79.15	77.89	65.8	63.14
GRMZM2G318213	203.29	192.18	193.11	161.03	127.54	128.76	120.93	105.69
GRMZM2G355752	388.55	363.92	396.63	432.26	474.63	487.17	250.18	257.26
GRMZM2G115621	87.12	82.63	80.46	84.66	89.44	91.93	87.53	90.74
GRMZM2G421857	57.58	68.35	73.23	73	75.86	79.17	61.28	64.64
GRMZM2G048205	46.4	55.89	42.41	42.77	81.63	83.92	41.13	45.05
GRMZM2G148769	59.33	64.09	35.9	36.54	52.05	50.84	26.15	26.99
GRMZM2G095082	69.9	75.83	89.32	84.23	80.23	77.59	99.61	94.51
GRMZM2G156227	74.05	79.39	74.05	71.15	79.7	77.2	94.54	101.02
GRMZM2G150363	128.87	119.79	34.65	35.38	61.7	62.39	18.21	16.61
GRMZM2G032430	74.44	59.13	54.59	50.88	56.02	49.44	53.21	48.82
GRMZM2G068575	78.19	73.4	70.83	70.12	85.12	83.87	71.5	68.87
GRMZM2G420926	51.71	61.29	36.68	35.94	78.66	78.59	30.85	33.4
GRMZM2G148864	121.61	119.85	126.02	139.18	74.24	75.54	114.39	123.57
GRMZM2G047409	91.4	73.92	3.81	4.2	58.12	58.76	1.54	1.46
GRMZM2G108273	23.47	22.7	14.65	17.06	45.52	43.17	15.56	14.63
GRMZM2G134759	71.23	64.69	64.16	67.38	51.57	51.95	66.12	66.7
GRMZM2G143917	71.27	80.65	61.12	61.66	121.83	123.84	69.95	72.7
GRMZM2G107499	43.95	47.99	46.32	46.64	104.88	96.89	45.54	46.67
GRMZM2G308687	85.12	76.53	29.66	31.73	69.21	69.74	45.46	49.32
GRMZM2G075140	75.59	75.28	80.2	74.13	64.25	68.2	65.6	61.8
GRMZM2G116135	66.67	68.5	127.81	111.7	69.06	66.59	108.42	102.11
GRMZM2G152777	98.85	102.83	5.25	5.48	75.36	79.75	4.35	4.09
GRMZM2G081843	99.34	86.75	52.07	46.3	85.49	75.66	43.06	39.13
GRMZM2G013970	98.94	97.35	84.55	86.63	97.06	99.38	81.6	82.71
GRMZM2G349791	65.14	67.17	2.6	2.67	37.75	37.45	2.54	2
GRMZM2G140545	61.22	49.69	50.12	49.75	61.51	57.2	45.22	42.57
GRMZM2G359127	128.8	117.18	113.22	112.18	76.4	75.42	116.68	114.39
GRMZM2G013461	81.6	79.98	57.32	55.81	82.51	84.49	59.84	62.19
GRMZM2G098290	89.9	96.79	120.05	123.53	80.9	83.21	132.76	140.23
GRMZM2G152477	53.69	50.57	63.73	65.21	85.93	82.26	49.57	51.06
GRMZM2G090010	26.93	26.34	53.53	52.86	24.68	26.56	58.74	65.47
GRMZM5G817886	56.88	62.71	106.86	108.99	81.57	81.13	110.83	116.86
GRMZM5G870219	141.11	123	97.14	88.15	89.77	82.55	89.05	81.63
GRMZM2G105991	58.32	51.66	67.59	65.37	53.96	52.56	58.53	56.46
GRMZM2G054405	102.79	98.76	70.82	75.03	72.21	72.12	81.03	82.13
GRMZM2G058450	54.11	56.22	43.87	41.47	63.67	63.31	33.86	39.32
GRMZM5G893252	86.98	83.65	87.18	84.58	74.81	72.27	79.77	77.57
GRMZM2G117942	35.74	36.14	7.11	6.34	25.14	24.04	15.57	15.15
GRMZM2G064163	93.32	107.72	34.97	32.94	120.84	121.42	34.38	33.87
GRMZM2G092379	48.01	58	50.76	50.26	110.84	108.15	55.17	55.88
GRMZM2G014975	71.49	71.71	77.51	75.51	98.29	87.84	81.35	75.27
GRMZM5G829894	54.95	59.39	57.63	54.34	85.01	79.93	57.35	56.64
GRMZM2G138067	132.77	113.63	53.11	60.99	81.35	81.79	52.52	56.22
AC217050.4_FG006	49.1	57.04	99.82	94.15	66.64	65.33	88	86.31
GRMZM2G086496	89.48	80.35	81.47	78.44	96.85	86.71	61.32	54.79
GRMZM2G063617	65.16	65.53	104.15	114.9	43.94	43.86	82.19	90.07
GRMZM2G050570	44.26	47.47	37.68	37.11	42.08	44.19	63.22	64.32
GRMZM2G100976	70.68	74.59	67.42	70.75	73.98	75.54	59.36	62.62
GRMZM2G425482	78.95	77.61	52.15	48.21	60.2	61.03	46.15	43.94
GRMZM2G097109	50.27	50.21	43.21	40.35	52.32	55.2	44.26	47.02
GRMZM2G064799	32.19	38.64	47.7	49.31	57.58	56.6	53.1	52.43
GRMZM2G324471	48.3	52.52	71.74	69.71	58.14	58.57	66.72	63.55
GRMZM2G157350	104.56	102.67	92.83	93.33	68.58	75.9	100.69	102.49
GRMZM2G361652	64.74	65.76	95.1	97.12	80.59	82.78	88.26	87.34
GRMZM5G850015	84.7	75.09	34.51	35.04	60.51	58.53	27.2	25.7
GRMZM2G018177	84.22	93.27	116.21	110.6	103.63	105.91	122.27	129.05
GRMZM2G103812	42.38	46.98	63.96	58.41	53.11	53.08	73.95	71.25
GRMZM5G845782	56.89	61.27	80.28	79.17	38.99	48.5	117.11	107.09
GRMZM2G158662	58.61	56.86	75.12	74.35	62.23	61.96	71.54	70.62
GRMZM2G163578	113.01	106.3	88.33	90.35	73.05	74.86	91.46	98.65
GRMZM2G043275	81.55	84.91	74.88	82.99	68.83	74.81	73.26	77.77
GRMZM2G003179	56.46	48.78	27.75	24.05	51.12	53.07	27.61	23.21
GRMZM2G011479	75.06	73.39	65.03	69.22	84.11	84.81	65.36	68.69
GRMZM2G014055	104.93	128.75	0.13	0.07	133.07	134.75	0.07	0.13
GRMZM2G114588	71.86	71.92	19.67	20.58	36.23	38.47	22.06	25.53
GRMZM2G094990	61.29	62.77	55.43	59.59	53.4	56.28	51.14	53.51
GRMZM2G022625	50.17	54.09	50.18	50.71	65.96	65.74	46.63	47.86
GRMZM2G068715	74.51	77.52	64.5	64.23	58.15	57.78	52.59	55.13
GRMZM2G003640	55.6	56.54	16.93	16.7	31.58	31.5	16.1	16.1
GRMZM2G019335	66.27	63.49	93.02	94.18	60.34	57.89	84.28	86.43
GRMZM2G119316	55.25	56.55	47.84	47.35	56.32	59.93	41.68	42.42
GRMZM2G407249	81.93	76.1	84.27	80.93	74.18	75	70.89	70.81
GRMZM2G082185	66.82	69	63.45	62.63	73.88	71	78.28	80.19
GRMZM5G835704	71.78	66.39	55.43	57.37	61.78	67.25	51.67	53.75
GRMZM2G138190	91.64	94.07	86.36	88.06	73.6	75.27	97.31	101.06
GRMZM2G481261	86.35	81.03	133.1	138.65	75.5	83.45	135.63	141.4
GRMZM2G108103	115.23	110.81	89.15	84.15	66.92	61.58	81.6	72.68
GRMZM2G328094	96.6	92.26	75.75	78	61.47	64.58	87.39	87.27
GRMZM5G815553	89.8	99.85	62.44	69.75	73.5	77.61	81.83	108.13
GRMZM2G076075	40.18	46.04	48.72	52.84	89.58	95.67	54.63	57.06
GRMZM2G170128	44.78	43.88	85.34	81.45	69.38	63.86	56.16	51.66
GRMZM2G471904	72.05	76.17	77	80.87	79.76	79.95	80.15	83.25
GRMZM2G141320	112.23	110.97	73.71	78.93	144.9	144.28	59.73	63.11
GRMZM2G048482	36.4	36.14	34.57	33.32	56.39	58.23	32.7	32.48
GRMZM2G129209	54.07	58.55	85.65	83.53	61.94	59.47	91.94	99.16
GRMZM2G057023	46.79	49.5	72.33	66.47	114.78	106.23	64.11	61.27
GRMZM2G318475	57.23	59.62	71.51	69.04	66.5	65.54	71.58	76.75
GRMZM2G117582	94.84	104.65	99.02	96.61	91.23	93.04	95.75	101.42
GRMZM2G059836	63.59	73.1	108.85	111.93	59.47	63.41	121.13	127.78
GRMZM2G006130	31.41	38.79	42.95	44.06	33.29	34.68	54.37	54.8
GRMZM2G117971	13.39	12.78	1.35	2.09	7.4	10.82	4.49	5.27
GRMZM2G079616	142.57	142.94	102.18	109.12	40.89	41.72	435.85	452.52
GRMZM2G157564	46.84	47.88	47.11	47.87	60.87	58.65	39.35	37.24
GRMZM2G478160	153.92	144.03	128.43	122.42	117.11	123.36	115.22	111.11
GRMZM2G450233	47.43	50.95	35.64	33.81	44.16	40.94	51.58	52.26
GRMZM5G878070	34.71	37.99	34.28	31.59	81.57	79.88	41.78	41.44
GRMZM2G393349	90.26	77.01	51.68	43.22	56.07	61.77	33.44	27.29
GRMZM2G092793	31.67	38.93	40.94	43.05	63.69	65.16	52.27	52.9
GRMZM2G066460	57.56	54.98	90.21	90.3	46.14	43.64	78.39	80.71
GRMZM2G007012	53.23	50.69	77.07	81.28	42.61	43.69	70.52	68.49
GRMZM2G053726	90.49	86.19	99.48	98.86	78.94	72.33	96.45	98.04
GRMZM2G164020	70.36	65.96	37.68	36.39	61.06	58.64	54.85	50.51
GRMZM2G011896	41.28	42.17	43.24	44.43	64.47	65.83	40.22	40.94
GRMZM2G082007	62.25	55.28	54.4	54.48	69.13	60.43	53.25	52.36
GRMZM2G325650	103.26	91.94	26.77	22.15	36.09	35.8	20.25	17.33
GRMZM2G341658	58.11	59.35	20.36	22.88	73.47	74.9	18.45	18.29
GRMZM2G458728	54.38	48.7	61.38	61.25	49.5	47.2	51.68	44.89
GRMZM2G015967	58.38	66.53	67.99	68.4	80.88	80.89	76.32	78.29
GRMZM5G840002	83.51	80.64	87.46	90.5	71.66	65.05	78.39	78.43
GRMZM2G121303	39.96	45	36.08	36.07	61.03	68.55	34.12	43.19
GRMZM2G056501	64.22	70.56	68.42	62.77	78.17	80.47	60.01	62.26
GRMZM2G043291	47.75	50.18	75.97	70.48	65.07	65	67.48	70.32
GRMZM2G006736	41.78	42.73	39.59	40.8	55.62	56.57	45.85	44.72
GRMZM2G050833	72.19	68.51	82.99	74.62	54.27	53.67	75.11	70.41
GRMZM6G654251	63.16	73.12	55.46	57.15	72.13	70.47	44.01	46.48
GRMZM2G021331	61.59	72.58	84.55	78.14	67.93	70.59	83.14	81.09
GRMZM2G097469	72.76	71.79	61.8	60.38	61.13	61.72	50.45	50.41
GRMZM2G033570	40.73	45.43	79.67	81.5	65.84	64.03	78.59	80.93
GRMZM2G171426	37.27	33.68	29.11	30.91	24.59	26.03	28.78	30
GRMZM2G059502	43.54	42.95	63.61	73.92	46.83	48.48	73.75	77.27
GRMZM2G157334	72.36	81.9	47.53	48.5	101.79	115.07	53.43	60.04
GRMZM2G007441	86.94	77.69	64.34	58.32	44.65	45.86	70.88	62.54
GRMZM2G168590	75.85	80.21	73.75	73.47	76.59	78.22	70.02	72.72
GRMZM2G165357	37.63	42.45	61.96	61.14	57.29	57.68	40.82	41.48
GRMZM2G134334	59.08	54.17	82.74	84.16	55.99	56.12	101.22	98.73
GRMZM2G132069	96.65	96.06	67.46	63.02	81.13	80.78	84.08	80.72
GRMZM2G139874	64.59	60.56	89.56	88.9	71.18	65.63	97.2	87.55
GRMZM2G149751	50.17	52.94	100.71	98.2	46.52	43.78	144.87	142.8
GRMZM2G075336	56.2	56.33	40.3	42.33	67.35	69.92	37.54	40.57
GRMZM2G117642	73.81	81.07	105.09	111.29	90.23	95.21	86.54	94.65
GRMZM2G098346	73.26	76.76	25.29	24.72	92.78	93.32	15.37	17.27
GRMZM2G089317	71.35	73.43	51.93	52.37	99.92	106.31	54.13	53.93
GRMZM2G148090	47.19	50.18	44.4	46.23	41.4	40.87	51.97	53.26
GRMZM2G001500	45.03	53.46	60.82	59.32	55.51	56.5	62.2	60.62
GRMZM2G124307	83.06	80.11	85.95	100.05	64.53	66.26	74.59	84.47
GRMZM2G419694	57.33	64.13	65.38	64.72	80.15	74.82	64	63.12
GRMZM2G454928	43.85	43.67	34.42	35.52	61.57	62.16	44.44	46.54
GRMZM2G109785	45.25	50.88	58.85	60.77	59.26	62.25	55.15	58.05
GRMZM2G135186	71.4	75.29	106.37	105.91	67.77	66.21	93.9	98.81
GRMZM2G086788	91.37	96.23	98.93	94.67	87.94	84.77	93.81	88.52
GRMZM2G549274	94.96	87.28	104.3	78.61	68.42	52.98	79.04	68.72
GRMZM6G639283	71.53	69.75	99.21	90.21	69.64	69.42	96.14	101.23
GRMZM2G165972	40.97	37.56	33.37	32.87	58.51	59.53	43.27	42.93
GRMZM2G055243	76.59	77.9	100.25	101.52	69.45	72.32	95.97	98.02
GRMZM2G107562	157.66	122.35	174.53	173.4	71.26	64.72	153.26	141.63
GRMZM2G122277	60.88	60.63	71.83	67.58	55.73	49.71	57.17	50.05
GRMZM2G143234	66.78	74.07	54.88	55.96	72.44	70.88	54.44	64.41
GRMZM2G088053	17.88	17.01	60.84	64.82	39.84	40.22	51.38	51.95
GRMZM2G147014	71.16	71.16	82.32	80.31	65.31	66.19	141.21	132.31
GRMZM2G068271	75.46	76.73	56.32	54.37	75.5	71.48	45.88	43.51
GRMZM2G330019	35.36	39.76	38.72	39.31	48.72	45.55	33.01	33.68
GRMZM2G015955	68.52	71.58	73.77	76.51	52.66	56.49	57.89	57.21
GRMZM2G073054	58.72	73.02	114.94	116.45	113.69	118.47	106.7	110.45
GRMZM2G051059	56.77	65.51	64.65	68.6	75.03	79.3	62.17	63.92
GRMZM2G027392	120.96	115.47	113.64	123.15	99.3	104.47	125.27	132.62
GRMZM2G083195	53.76	51.85	44.43	42.89	44.74	42.13	29.13	27.9
AC212023.4_FG004	204.19	175	631.66	573.75	51.97	53.23	566.46	521.25
GRMZM2G039886	56.25	52.6	51.56	49.38	55.27	56.74	61.73	60.12
GRMZM2G087719	65.44	73.45	80.77	83.15	64.63	65.28	70.48	79.01
GRMZM2G018189	40.72	42.22	66.15	65.05	67.27	66.51	75.39	75.1
GRMZM2G083655	105.99	104.55	71.5	66.94	156.78	156.13	62.2	56.46
GRMZM2G029048	62.76	63.03	173.78	173.32	56.85	56.33	159.39	151.99
GRMZM2G085411	59.66	53.77	53.9	50.76	65.55	59.78	43.14	41.48
AC196475.3_FG004	82.14	77.89	127.9	121.88	92.85	91.87	110.43	112.17
GRMZM2G334628	94.15	87.74	127.83	124.87	70.66	68.33	123.64	129.63
GRMZM2G155911	66.09	62.2	71.74	73.96	71.89	69.43	79.18	78.38
GRMZM2G046186	94.2	89.43	85.59	79.74	83.68	81.56	108.32	104.48
GRMZM2G104400	23.45	26.18	24.8	24.29	55.5	55.4	28.94	29.17
GRMZM2G056500	74.69	74.17	822.64	776.61	67.44	66.81	901.75	915.87
GRMZM2G010196	67.18	68.37	76.54	80.22	62.77	64.32	85.71	85.2
GRMZM2G159643	69.74	71.93	34.3	36.36	69.69	71.26	39.78	38.61
GRMZM5G837869	41.19	45.99	60.03	59.34	71.24	70.44	49.72	49.98
GRMZM2G012434	59.26	61.16	106.82	110.03	55.64	52.87	93.21	94.95
GRMZM2G107444	88.99	82.05	93.63	88.8	65.57	65.45	89.72	82.46
GRMZM2G166297	71.17	66.66	89.17	87.6	71.77	77.69	121.74	121.73
GRMZM2G133428	67.03	61.78	69.87	68.4	50.84	48.93	52.68	55.29
GRMZM2G098239	84.06	79.83	127.73	129.34	55.91	55.77	108.77	111.19
GRMZM2G304712	56.22	51.22	51.2	47.07	57.31	55.4	44	37.64
GRMZM2G144273	28.36	30.68	22.46	22.98	37.62	39.57	25.48	24.82
GRMZM2G091456	55.73	59.08	13.37	12.41	84.13	80.21	13.53	13.67
GRMZM2G077744	63.23	67.17	59.59	68.74	73.67	72.28	61.86	67.5
GRMZM2G381709	24.46	31.7	40.36	44.81	67.56	68.7	41.45	41.13
GRMZM2G109070	32.46	39.33	45	46.02	72.64	73.12	74.11	75.88
GRMZM2G027663	53.74	64.4	94.74	94.35	73.22	74.05	97.68	96.38
GRMZM2G082520	46.71	46.4	133.47	134.53	43.26	40.87	83.29	85.63
GRMZM2G108133	78.74	82.45	137.56	141.63	96.26	97.24	126.72	126
GRMZM2G052088	45.66	51.63	57.59	53.75	65.72	63.79	54.78	56.59
GRMZM2G012342	75.88	76.16	69.83	72.03	77.77	75.83	70.59	74.23
GRMZM2G012126	73.68	73.14	38.82	37.8	63.62	64.49	36.48	35.75
GRMZM2G307600	53.94	56.56	46.58	29.58	61.76	50.2	28.66	33.34
GRMZM5G839422	44.79	49.38	39.18	37.86	65.35	68.96	40.13	40.23
GRMZM2G024389	49.07	46.45	58.74	57.96	58.67	56.98	63.49	61.07
GRMZM2G391364	60.9	53.59	80.88	74.51	58.05	49.64	68.04	64.1
GRMZM2G394500	101.83	92.43	402.35	396.79	46.81	48.12	358.1	346.1
GRMZM2G065083	58.74	67.31	71.78	69.72	84.01	81.42	74.18	76.34
GRMZM2G166971	50.75	40.56	27.9	23.12	48.73	48.52	43.63	38.97
GRMZM2G337330	84.18	80.75	92.34	88.65	43.32	45.91	97.72	93.36
GRMZM2G031496	53.22	52.03	42.52	41.38	92.14	95.53	41.78	39.77
GRMZM2G477236	62.54	54.27	70.27	69.66	49.12	47.29	78.32	75.21
GRMZM2G020801	33.95	40.29	42.71	40.24	63.66	64.11	54.05	55.17
GRMZM2G052422	70.13	75.27	60.75	57.38	60.88	57.99	41.73	38.71
GRMZM2G093761	55.68	54.76	37.31	39.25	48.21	52.06	38.8	40.44
GRMZM2G065214	34.42	31.76	41.72	40.28	40.13	39.04	29.94	29.06
GRMZM2G019363	42.05	40.8	38.78	38.59	54.67	51.75	39.88	39.89
GRMZM2G102365	46.98	50.14	29.84	28.38	49.79	50.05	43.41	42.07
GRMZM2G099319	36.23	35.07	35.29	33.59	55.1	54.18	33.78	30.61
GRMZM2G124791	85.79	84.11	85.91	85.13	72.46	72.22	84.16	86.89
GRMZM5G863645	36.8	35.15	25.33	24.58	42.1	41.59	32.31	29.51
GRMZM2G025832	158.41	152.93	58.52	62.18	88.69	92.73	40.04	40.76
GRMZM2G454952	40.65	43.59	60.3	55.96	60.83	55.56	58.32	57.78
GRMZM2G137139	81.06	70.79	81.57	78.3	61.69	61.83	76.78	72.63
GRMZM2G016734	87.51	79.52	87.18	90.06	66.06	69.47	73.29	68.14
GRMZM2G081803	71.98	68.72	81.86	61.6	78.7	79.61	68.86	47.29
GRMZM2G427444	53.15	51.11	51.43	41.02	122.88	123.69	51.26	39.4
GRMZM2G093096	43.56	50.7	26.06	28.15	97.8	97.71	28.23	30.49
GRMZM2G142013	75.27	69.23	58.78	60.64	62.75	62.39	59.51	61.11
GRMZM2G004703	75.91	77.99	98.84	91.88	68.89	71.87	89.69	95.68
GRMZM2G007683	55.37	76.56	28.8	31.56	89.18	90.7	33.39	36.95
GRMZM2G061487	48.87	46	48.41	49.42	84.25	86.78	87.1	91.88
GRMZM2G108285	65.76	70.46	101.84	102.09	53.99	51.89	91.26	102.55
GRMZM2G083725	85.33	76.28	58.72	61.79	63.23	64.6	49.57	48.88
GRMZM5G846082	56.97	55.82	55.71	55.24	51.25	55.08	46.14	47.9
GRMZM2G084547	110.8	107.58	89.73	97.35	73.88	78.21	82.02	85.75
GRMZM2G079956	60.85	60.14	184.9	156.39	37.97	35.99	131.8	110.81
GRMZM2G095411	64.22	73.73	20.5	21.69	85.07	91.22	21.49	25.01
GRMZM2G176129	58.84	60.11	0.06	0.05	70.36	72.68	0.11	0.11
GRMZM2G473001	53.6	62.34	62.22	63.45	69.85	70.99	56.54	61.3
GRMZM2G402631	107.26	99.34	50.12	56.91	75.48	74.77	93.43	93.5
GRMZM2G150893	91.87	87.05	118.95	116.08	72.31	74.83	100.15	104.81
GRMZM2G092588	33.91	41.58	27.26	29.15	78.1	83.81	27.56	29.62
GRMZM2G035417	57.32	55.57	75.56	70.17	68.19	73.7	70.04	77.18
GRMZM2G351330	69.74	67.58	64.5	65.74	67.48	71.41	83.41	82.71
GRMZM2G469142	51.67	52.99	53.87	53.83	55.4	53.94	55.98	54.84
GRMZM2G177982	19	18.67	57.27	64.82	2.94	2.51	45.95	49.37
GRMZM2G001457	26.32	26.57	21.43	20.16	57.35	56.39	25.83	27.32
GRMZM2G416701	40.56	38.71	46.61	43.74	53.94	49.64	45	43.68
GRMZM2G048324	47.51	49.25	39.78	40.39	73.72	70.42	37.92	40.4
GRMZM2G049695	46.19	43.86	56.23	54.1	46.5	45.51	88.78	86.48
GRMZM2G104542	43.74	43.98	95	94.18	29.77	27.89	78.8	73.95
GRMZM2G004352	51.46	54.75	33.7	33.07	68.12	72.98	37.31	36.67
GRMZM5G818186	68.09	59.1	69.44	66.19	54.72	51.28	61.96	57.97
GRMZM5G825609	82.4	82.15	68.39	72.74	66.06	65.95	67.85	70.97
GRMZM2G108849	40.12	47.15	72.23	76.42	53.87	60.61	94.86	100.4
GRMZM2G378580	37.45	43.29	36.52	37.63	57.62	59.54	37.45	37.38
GRMZM2G147424	54.88	61.09	46.12	48.29	63.18	67.05	47.64	55.68
GRMZM2G385287	61.51	58.71	76.44	69.87	43.55	42.42	55.79	59.33
GRMZM2G140996	54.04	56.96	4.99	4.6	61.06	64.87	4.19	4.22
GRMZM2G069713	66.77	63.37	47.78	46.82	81.8	82.62	54.56	54.13
GRMZM2G319781	67.12	71.9	86.11	91.32	111.61	116.36	71.55	72.95
AC203957.3_FG004	48.39	51.82	60.33	66.28	52.71	57.59	38.25	38.31
GRMZM2G409771	70.43	67.91	43.5	44.18	55.43	53.18	32.01	32.04
GRMZM2G167766	60.72	57.25	64.18	63.94	48.34	49.24	62.27	67.59
GRMZM2G176840	68.94	76	78.82	72.76	62.84	67.61	85.26	80.57
GRMZM2G048371	57.87	63.33	70.3	69.19	77.9	75.65	69.32	69.86
GRMZM2G396527	59.95	61.13	81.18	85.02	88.02	91.77	95.37	94.32
GRMZM2G025731	72.89	73.71	99.91	93.7	132.72	135.52	93.18	95.54
GRMZM2G475536	108.99	114.9	64.01	68.86	179.17	182.17	53.95	61.08
GRMZM2G011746	71.68	75.36	81.12	80.93	75.47	75.34	69.02	74.14
GRMZM2G179518	45.85	44.34	52.35	45.7	63.58	69.03	50.5	45.44
GRMZM2G158887	51.02	54.44	66.17	67.52	65.33	68.3	71.97	74.52
GRMZM2G035749	66.55	65.61	54.21	55.59	49.03	45.21	57.05	57.88
GRMZM2G406101	45.45	47.32	46.97	44.94	72.04	78.56	62.41	63.42
GRMZM2G007928	143.23	149.94	52.22	52.36	110.52	113.31	50.11	47.3
GRMZM2G046574	58.69	60.26	81.68	76.22	54.76	53.02	78.87	74.41
GRMZM2G436084	84.02	89.35	124.5	125.62	95.57	93.99	121.81	129.61
GRMZM2G142315	21.27	24.13	31.77	32.12	34.2	36.09	39.35	40.95
GRMZM2G422644	50.83	57.56	36.8	36.02	62.8	68.11	33.57	33.02
GRMZM2G084717	31.89	34.51	49.94	50.19	33.73	32.74	51.23	51.52
GRMZM2G116292	57.28	62.53	74.31	76.89	53.35	48.43	60.61	67.34
GRMZM2G055489	47.73	56.45	52.04	48.54	73.11	72.92	46.65	48.3
GRMZM5G830695	71.21	74.17	56.78	59.63	72.44	72.89	60.42	63.46
GRMZM2G095655	85.71	87.63	69.43	66.96	68.91	67.94	68.18	68.32
GRMZM2G073969	51.94	53.12	10.94	8.97	118.67	117.22	20.51	20.58
GRMZM2G025977	47.94	43.08	65.6	67.66	51.24	48.22	75.44	69.84
GRMZM2G370852	47.79	53.93	64.47	64.58	65.68	64.45	78.39	80.52
GRMZM2G107609	47.49	49.93	45.4	40	75.66	75.62	38.87	37.81
GRMZM2G130149	46.69	47.43	44.46	46.92	115.94	117.05	27.85	30.73
GRMZM2G005260	47.3	55.25	59.94	62.37	64.39	66.87	71.21	77.8
GRMZM2G153920	44.67	41.27	28.23	26.64	70.86	65.81	27.2	24.63
AC231745.1_FG003	85.55	77.75	180.68	187.17	43.1	40.69	110.91	106.59
GRMZM2G123122	43.04	43.37	59.02	57.57	47.87	45.45	38.68	37.24
GRMZM2G070475	39.41	40.35	37.78	38.4	60.6	63.65	42.73	46.67
AC214350.3_FG007	74.66	67.93	86.65	86.05	60.2	54.72	84.84	91.9
GRMZM2G066413	46.18	48.91	51.4	51.52	59.92	59.94	89.62	91.33
GRMZM2G055141	71.86	77.28	83.85	82.86	61.38	66.39	80.95	83.08
GRMZM2G108766	53.47	59.3	136.57	147.41	35.62	38.65	96.71	96.56
GRMZM2G086906	60.2	62.47	76.69	79.79	39.83	41.15	72.59	71.45
GRMZM2G410757	87.24	82.23	113.7	114.45	65.62	65.37	102.02	98.36
AC190609.3_FG002	54.76	53.52	50.46	50.17	46.81	48.99	46.52	47.51
GRMZM2G357834	34.83	31	17.18	15.61	30.35	30.79	11.17	12.13
GRMZM5G893444	46.34	49.21	22.54	22.47	49.87	48.52	19.53	20.48
GRMZM2G121151	70.53	63.06	76.13	71.01	66.9	67.74	47.44	44.03
GRMZM2G305115	53.29	62.29	51.59	50.85	86.21	88.11	51.43	53.46
GRMZM2G127031	46.84	44.25	45.87	47.52	41.97	42.59	35.69	34.43
GRMZM2G014558	61.37	60.84	65.44	67.34	68.36	67.34	66.02	64.63
GRMZM2G096123	50.44	50.79	64.37	63.83	37.6	38.85	60.64	65.67
GRMZM2G162527	20.48	17.91	65.32	59.68	12.46	13.63	93.01	90.77
GRMZM6G508461	39.76	38.87	32.95	28.72	56.76	56.71	40.21	43.12
AC217897.3_FG010	39.36	33.86	22.26	9.18	43.49	46.31	17.43	14.56
GRMZM2G154211	68.76	61.34	64.35	66.38	84.6	86.43	63.34	65.54
GRMZM2G007276	44.91	47.28	61.78	63.51	54.99	53.47	51.68	54.55
GRMZM2G027378	65.88	72.1	84.3	94.26	70.01	75.91	79.36	87.94
GRMZM2G158333	106.27	124.55	85.85	109.62	104.65	124.39	91.79	112.91
GRMZM2G072890	39.81	42.17	60.07	60.56	54.83	66.73	74.32	79.59
GRMZM2G032478	45.26	32.13	32.81	32.37	51.03	49.29	26.06	24.23
GRMZM2G121034	52.2	59.6	58.2	60.1	66.13	69.61	61.47	60.99
GRMZM2G091825	43.85	38.98	31.97	30.09	53.36	50.84	29.53	28.02
GRMZM2G149534	85.27	85.09	43.83	45.49	45.19	45.92	46.16	42.77
GRMZM2G143870	63.48	65.26	66.27	68.39	56.85	59.58	73.4	72.72
GRMZM2G076826	39.08	43.59	39.53	39.15	58.64	58.18	40.07	40.4
GRMZM2G106164	57.48	55.38	64.36	63.11	52.39	51.95	55.21	56.76
GRMZM2G173747	66.17	64.52	61.66	62.64	55.73	57.7	55.19	60.34
GRMZM2G351232	146.33	155.69	22.7	16.04	135.68	144.98	20.73	16.03
GRMZM2G160541	5.67	6.48	30.61	29.66	8.44	9.07	37.17	35.04
AC233908.1_FG001	85.12	97.37	104.72	104.69	88.8	93.74	83.71	81.4
GRMZM2G115828	44.76	48.26	41.74	40.5	55.68	55.58	43	45.8
GRMZM5G801627	33.53	32.01	32.77	33.18	35.57	36.08	48.78	47.63
GRMZM2G015784	57.88	64.87	70.34	70.63	65.19	67.53	61.46	65.26
GRMZM2G074138	49.34	45.55	56.22	53.76	51.84	48.81	44.97	46.41
GRMZM2G018074	46.49	47.51	42.29	44.91	52.85	52.93	39.49	37.71
GRMZM2G101000	29.76	31.69	39.94	39.02	51.98	53.62	75.26	76.45
AC209784.3_FG007	18.02	18.14	27.91	28.97	52.93	48.17	35.35	34.13
GRMZM2G001327	52.97	58.45	95.83	94.16	45.56	45.12	90.27	93.06
GRMZM2G036629	53.26	58.12	435.63	421.23	43.01	53.83	490.26	449.75
GRMZM2G129208	40.91	44.84	53.77	53.2	63.01	65.64	56.76	60.47
GRMZM6G630632	50.06	53.96	48.27	49.67	59.7	58.25	64.09	66.15
GRMZM6G869379	60.38	56.51	61.77	63.44	50.57	53.27	58.5	59.47
GRMZM2G481843	43.36	47.32	43.46	41.67	43.03	42.49	33.13	32.73
GRMZM2G068489	70.22	68.39	66.3	67.67	70.01	70.63	67.22	69.25
GRMZM2G021784	92.21	83.56	63.17	66.88	52.89	54.52	74.16	74.54
GRMZM2G151993	71.49	77.61	60.51	58.61	111.28	109.92	58.48	58.37
GRMZM2G054050	29.68	27.46	18.37	18.87	26.07	25.36	15.26	15.53
GRMZM2G166035	39.2	46.18	38.82	36.9	60.33	59.41	36.23	34.77
GRMZM2G075333	32.82	32.59	72.69	74.77	42.72	42.89	104.03	100.77
GRMZM2G088088	41.26	46.06	55.85	54.11	49.39	48.55	53.38	53
GRMZM2G140998	63.7	66.71	52.73	49.01	60.16	60.85	44.19	49.23
GRMZM5G849107	60.27	56.4	61.17	62.15	43.4	43.28	51.94	51.38
GRMZM2G176820	70.21	65.28	83.82	82.14	57.93	52.9	77.68	75.54
GRMZM2G136439	45.24	48.59	42.77	48.18	73.88	81.88	34.98	42.98
GRMZM2G180399	62.75	72.13	74.25	70.19	66.38	66.79	67.92	68.99
GRMZM2G416156	54.32	50.73	58.4	51.98	43.09	43.45	53.62	46.35
GRMZM2G039797	46.76	48.44	51.37	52.78	69.19	65.3	54.59	54.66
GRMZM2G006480	26.22	27.08	68.67	62.51	53.85	53.16	62.28	59.76
GRMZM5G850019	46.24	53.86	76.96	79.81	59.21	57.33	76.75	77.37
GRMZM2G141241	54.75	56.41	62.54	62.63	69.45	71.67	61.35	60.63
GRMZM2G088511	59.8	62.7	99.75	97.38	39.18	45.32	91.86	98.45
GRMZM2G116034	45.31	47.96	60.11	59.25	50.22	47.03	56.61	58.51
GRMZM2G083173	48.75	52.62	67.5	68.65	47.74	47.81	57.48	58.6
GRMZM2G394827	55.69	58.64	78.17	82.65	41.16	44.78	49.27	52.36
GRMZM2G349996	89.06	83.38	140.4	138.39	64.82	63.02	124.36	122.17
GRMZM2G082894	54.81	55.63	29.27	29	71.73	74.3	38.2	38.76
GRMZM2G134256	52.46	59.14	72.89	73.86	62.38	62.86	76.1	79.55
GRMZM2G009785	39.34	45.14	28	28.79	64.91	64.08	35.89	39.64
GRMZM2G084063	82.48	84.68	50.51	51.36	66.01	67.96	52.75	58.62
GRMZM2G330049	39.87	36.39	49.21	49.62	40.04	41.31	47.29	46.43
GRMZM2G068179	58.99	59.48	87.72	84.41	47.92	51.12	70.89	65.98
GRMZM2G001887	63.24	67.34	74.36	79.23	50.91	51.23	73.96	76.85
GRMZM2G357595	49.8	45.06	49.33	44.07	59.25	53.53	45.04	44.97
AC233953.1_FG005	34.25	41.21	23.69	23.73	62.98	64.34	22.22	23.2
GRMZM2G088356	33.49	34.39	21.69	23.16	54.6	53.06	21.74	22.04
GRMZM2G018441	82.52	88.11	117.4	119.03	133.02	125.67	121.09	115.95
GRMZM2G068361	48.07	46.93	48.5	51.23	40.08	44.67	47.95	51.28
GRMZM2G041714	78.63	78.53	99.84	98.71	75.49	79.63	72.31	77.8
GRMZM2G077662	37.64	45.89	40.85	40.14	68.47	76.29	38.74	39.11
GRMZM2G479340	41.28	37.06	51.01	46.29	46.82	40.94	53.69	50.9
GRMZM5G800586	85.08	84.15	163.2	168.29	66.47	69.96	136.04	136.43
GRMZM2G119393	59.08	59.27	50.48	51.99	52.92	58.55	49.99	50.64
GRMZM2G071959	54.83	60.01	43.87	41.69	45.11	48.22	46.63	43.23
GRMZM2G093815	51.42	45.05	46.33	42.92	40.03	35.63	46.22	43.11
GRMZM2G048733	77.36	70.09	74.67	71.73	71.27	66.58	61.67	59.71
GRMZM2G170137	58.46	58.47	28.95	31.69	61.12	62.38	26.54	31.15
GRMZM2G100583	32.3	28.97	22.57	24.15	43.47	45.76	37.72	39.94
GRMZM2G543629	34.1	36.36	28.1	26.89	55.49	54.52	32.25	32.53
GRMZM2G102596	47.41	50.65	59.82	58.78	59.47	56.24	58.67	60.76
GRMZM2G051403	74.28	66.65	68.46	73.12	60.66	60.19	67.1	68.92
GRMZM2G349709	31.33	30.06	37.77	35.55	24.46	25.63	30.8	31.62
GRMZM2G124473	59.9	61.93	29.02	32.92	60.97	62.47	38.15	39.42
GRMZM2G139680	69.12	69.4	80.53	84.26	48.92	52.7	71.13	74.99
GRMZM2G089308	67.47	62.45	109.07	110.93	54.2	53.33	101.7	102.69
GRMZM2G416388	35.94	38.98	34.54	33.6	38.33	37.09	53.15	54.95
GRMZM2G112240	32.23	37.4	43.33	42.05	48.31	50.08	36.4	37.39
GRMZM2G054267	70.34	65.77	30.29	30.62	31.23	31.27	20.55	21.73
GRMZM2G059453	49.99	47.53	58.42	60.59	52.54	52.3	84.51	87.45
GRMZM2G037644	46.29	50.52	52.7	53.15	42.61	43.52	61.2	58.52
AC234520.1_FG003	63.39	58.12	46.7	43	56.17	55.35	52.03	48.89
GRMZM2G003096	44.46	47.72	41.41	44.09	59.12	60.97	56.53	56.65
GRMZM2G126586	60.71	50.09	59.74	59.46	34.96	34.1	63.32	55.04
AC208023.3_FG001	59.27	59.84	64.14	72.03	57.63	66.26	62.92	70.87
GRMZM2G376416	30.6	31.49	7.77	8.3	39.39	41.22	10.35	11.84
GRMZM2G135091	54.05	50.34	62.67	52.22	43.07	46.92	55.37	45.75
GRMZM2G074857	45.29	46.86	36.62	33.93	50.59	45.07	33.03	32.49
GRMZM2G110509	49.75	57.53	73.06	70.04	45.05	45.06	65.17	68.59
GRMZM2G029824	27.28	28.79	22.98	26.4	34.25	42.87	31.89	28.45
GRMZM2G169593	69.87	71.06	124.11	119.96	73.99	69.71	112.99	114.1
GRMZM2G073059	33.85	33.01	21.41	23.8	22.87	22.98	23.37	25.46
GRMZM2G102714	34.77	32.78	25.74	25.42	39.18	39.52	24.98	25.99
GRMZM2G152703	58.54	53.76	59.62	54.77	43.3	42.22	57.78	52.72
GRMZM2G128877	35.23	44.45	43.19	44.58	54.78	57.4	42.47	43.91
GRMZM2G167694	40.61	40.44	51.55	49.49	54.63	55.15	46.82	48.8
AC215260.3_FG003	13.3	14.19	37.85	36.86	25.69	26.72	23.9	26.53
GRMZM2G057416	22.13	30.07	35.41	34.62	52.96	53.08	33.77	35.51
GRMZM2G132875	49.89	45.37	16.15	16.5	67.16	68.55	21.76	22.88
GRMZM2G076062	29.17	32.09	78.59	84.28	47.34	45.93	71.98	73.1
GRMZM5G828182	53.8	56.56	52.9	55.24	56.25	61.13	49.9	54.85
GRMZM2G110735	47.4	51.54	109.61	105.55	57.18	59.5	79.19	79.17
GRMZM2G035256	36.94	37.33	0	0	41.42	41.71	0	0.03
GRMZM2G077851	51.7	46.77	86.45	80.71	36.95	34.45	77.73	79.74
GRMZM2G043493	50.37	45.55	23.49	28.05	40.4	36.2	18.76	19.38
GRMZM2G430600	69.42	73.15	79.08	77.09	58.99	61.61	77.08	84.87
GRMZM2G093503	61.17	65.23	58.27	59.56	59.37	65.57	50.19	56.94
GRMZM2G136344	79.63	88.12	76.2	78.45	131.42	137.59	101.65	105.74
GRMZM2G021406	38.49	37.65	37.79	41.27	50.1	48.29	53.8	55.92
GRMZM2G064663	57.3	53.48	99.03	96.15	47.72	46.3	93.9	87.9
AC207265.3_FG002	36.75	38.22	55.47	53.52	66.72	65.59	38.68	37.29
GRMZM2G088565	55.25	57.38	43.05	43.41	54.75	55.09	43.16	44.67
GRMZM2G001750	51.43	48.05	58.71	56.4	59.08	57.48	51.63	53.32
GRMZM2G463280	48.54	50.48	40.25	44.23	45.93	45.06	43.86	41.58
GRMZM2G009928	61.78	60.89	42.27	44.78	55.42	57.06	35.79	37.92
GRMZM2G165272	39.63	33.32	29.16	23.56	39.28	37.16	23.95	23.59
GRMZM2G179301	66.76	77.79	98.29	96.81	70.97	69.87	81.83	81.11
GRMZM2G053485	49.69	53.32	59.14	60.27	41.61	37.48	85.12	89.4
GRMZM2G328500	39.78	43.97	162.25	158.09	37.73	35.16	123.02	124.78
GRMZM5G885706	53.68	58.19	49.72	52.66	48.81	51.93	48.24	54.06
GRMZM2G078409	69.73	64.87	100.89	89.48	58.11	60.16	88.73	84.89
GRMZM2G134980	42.92	52.15	83.65	74.25	43.57	41.06	65.35	61.32
GRMZM2G048013	61.92	75.81	77.34	90.02	57.4	58.59	74.58	91.44
GRMZM2G019056	70.22	62.13	73.94	46.28	46.59	49.92	73	52.1
GRMZM2G150656	48.8	54.63	80.12	75	47.23	50.56	68.02	74.07
GRMZM2G057630	72.33	66.68	72.37	66.95	46.4	45.42	49.53	46.81
GRMZM2G157953	46.72	43.51	45.79	40.4	32.05	32.54	42.53	42.27
GRMZM2G380319	50.52	43.04	86.63	91.02	49.95	50.44	108.51	108.95
GRMZM2G324956	95.33	94.03	61.83	64.89	67.46	73.29	60.59	64.85
GRMZM2G057150	58.14	59.08	61.79	59.91	56.47	51.31	57.95	53.11
GRMZM2G024264	58.98	64.76	25.54	29.22	78.58	80.85	28.72	26.18
GRMZM2G389233	28.75	33.07	26.76	28.11	54.7	57.81	28.69	30
GRMZM2G066496	43.86	47.92	36.71	36.62	49.35	49.67	41.38	41.7
GRMZM2G095689	42.26	38.73	17.51	15.86	45.54	43.69	18.86	18.68
GRMZM2G035821	72.56	63.93	67.48	62.02	40.75	43.97	61.09	51.41
GRMZM2G348452	60.63	57.74	52.65	56.65	36.47	37.19	37.64	36
AC206951.3_FG017	52.56	45.02	46.4	40.29	27.24	28.92	45.53	35.1
GRMZM2G159250	45.76	50.49	51.52	51.41	66.92	70.98	51.89	51.3
GRMZM5G852325	68.54	74.11	51.29	57.76	52.81	48.16	63.68	57.19
GRMZM2G139675	30.13	31.42	53.69	62.03	34.91	40.99	59.25	68.34
GRMZM2G117007	46.91	42.59	54.64	49.59	41.05	42.55	39.37	37.93
GRMZM5G815894	34.48	40.41	50.82	53.19	41.65	39.13	45.86	45.3
GRMZM2G179523	31	34.96	41.45	38.72	36.13	34.55	44.9	43.75
GRMZM2G359102	59.81	56.82	53.67	57.22	56.26	56.88	54.7	56.85
GRMZM2G359038	34.99	38.06	46.75	42.3	34.47	29.82	55.57	51.24
GRMZM2G433025	57.59	54.03	63.75	72.14	46.53	46.33	55.67	56.43
AC233901.1_FG010	55.84	54.06	35.25	34.3	78.35	75.77	40.03	39.8
GRMZM2G088627	51.73	59.75	64.95	64.54	50.46	50.05	61.12	58.88
GRMZM2G045070	33.59	38.95	42.26	41.02	66.56	68	50.83	53.03
GRMZM2G146614	70.69	64.14	67.09	64.98	48.35	45.07	53.99	50.55
GRMZM5G850966	43.23	47.82	60.56	62.18	39.73	40.02	58.28	66.87
GRMZM2G131489	35.28	35.15	25.5	26.79	51.36	54.63	26.69	28.76
GRMZM2G084719	38.21	43.3	48.31	47.73	45.07	45.08	38.52	40.36
GRMZM2G084274	63.63	65.27	66.3	68.98	51.78	51.71	63.57	68.35
GRMZM2G087101	33.71	37.88	42.45	43.53	50.48	50.43	49.79	50.77
GRMZM2G087041	43.25	50.37	39.62	40.72	60.76	61.4	49.42	53.47
GRMZM2G439201	54.55	59.62	108.55	116.11	43.05	46.67	89.97	93.22
GRMZM5G895188	27.62	29.05	30.07	28.85	99.44	97.87	29.28	29.53
GRMZM2G476933	43.09	41.94	43.1	43.04	49.45	45.43	45.47	43.48
GRMZM2G146437	71.2	65.86	53.91	52.93	45.44	47.84	65.39	62.89
GRMZM2G023591	52.54	57.56	102.34	99.94	39.27	38.9	85.25	84.41
GRMZM2G164318	56.45	52.05	58.75	58.82	52.41	56.43	67.67	66.3
GRMZM2G062076	49.52	56.78	84.61	85.07	65.08	69.27	74.69	74.83
GRMZM2G424491	48.87	54.77	41.6	41.48	65.98	63.8	43.11	43.6
GRMZM2G313009	46.89	46.96	53.34	53.39	47.42	48.88	48.36	47.1
GRMZM2G384327	40.91	43.63	36.11	38.57	65.16	65.02	36.64	37.15
GRMZM2G047139	48.83	45.71	70.09	66.5	51.01	51.5	57.14	56.59
GRMZM2G126580	74.78	69.22	36.48	36.49	74.53	74.45	33.63	33.03
GRMZM2G004305	34.75	36.34	37.12	41.59	41.32	44.82	32.79	34.28
GRMZM2G073892	54.03	52.09	41.43	46.9	48.05	45.44	46.82	49.44
GRMZM2G043737	39.15	42.33	67.83	65.23	34.92	33.27	64.41	69.85
GRMZM2G024151	41.68	47.18	43.39	43.97	69.32	76.03	39.12	43.41
GRMZM2G423898	115.88	117.95	73.2	77.7	111.66	120.02	53.92	55.95
GRMZM2G371944	39.15	42.4	39.52	39.27	51.69	50.3	43.03	42.78
GRMZM2G030016	43.15	42.42	64.22	62.18	34.87	34.72	48.33	54.26
GRMZM2G116614	116.07	118.04	33.52	32.69	67.58	67.37	74.24	69.84
GRMZM2G171179	41.51	39.48	69.91	66.58	40.95	40.59	65.91	62.09
GRMZM2G165917	36.87	40.71	64.89	65.69	45.53	48.11	69.13	69.68
GRMZM2G002391	56.78	49.46	77.95	70.27	49.24	44.78	61.4	59.8
GRMZM5G824600	51.51	55.81	62.29	66.58	55.45	58.51	51.96	57.4
AC213521.3_FG005	68.82	72.4	91.54	85.46	69.92	70.03	141.17	131.8
GRMZM2G052479	40.36	45.03	33.73	34.19	63.32	63.2	37.55	37.18
GRMZM2G304947	55.31	50.38	73.31	41	214.32	181.37	62.33	41.89
GRMZM2G175816	71.31	70.86	51.72	52.61	47.15	49.28	98.81	103.52
GRMZM2G038375	69.4	70.97	84.36	91.09	62.2	61.76	89.13	106.54
GRMZM5G870077	63.37	53.29	33.57	27.58	43.34	41.4	50.57	40.32
GRMZM2G024267	59.64	53.26	31.62	28.41	44.47	45.19	28.28	30.64
GRMZM2G171466	62.6	62.28	78.21	84.03	45.65	51.65	81.08	84.37
GRMZM2G088469	29.45	29.45	90.88	91.27	48.4	49.57	77.43	75.96
GRMZM2G013630	33.59	29.93	60.4	56.48	34.09	32.97	71.87	69.86
GRMZM5G849152	13.67	12.7	7.8	9.99	20.3	19.57	9.82	12.11
GRMZM2G079281	60.54	53.19	29.34	26.02	68.15	67.59	22.37	26.8
GRMZM2G302045	20.71	20.87	21.75	25.18	32.71	31.86	27.72	29.25
GRMZM2G153984	81.27	88.36	63.23	66.56	91.2	95.48	64.77	71.34
GRMZM2G147279	62.65	64.28	60.14	64.26	48.12	48.8	69.29	71.41
GRMZM2G139374	32.9	36.55	42.11	42.57	48.9	45.84	36.28	37.56
GRMZM2G121221	50	44.04	33.88	33.05	41.71	37.72	40.1	34.82
GRMZM5G884600	36.71	35.59	32.27	27.87	51.38	48.69	29.07	32.95
GRMZM2G442804	27.5	29.43	41.38	39.89	37.55	35.68	43.92	44.74
GRMZM2G143128	60.97	65.93	67.27	70.93	50.04	56.45	61.88	66.88
GRMZM2G474546	35.57	40.64	38.16	40	51.72	48.22	30.84	32.76
GRMZM5G807267	59.3	56.58	86.47	91.11	58.66	53.83	78.57	82.77
GRMZM2G030731	39.95	40.88	72.83	72.34	30.71	29.41	67.25	69.77
GRMZM2G137891	50.24	46.37	0.05	0	57.53	57.27	0.05	0.14
GRMZM2G129879	96.96	95.94	159.11	169.57	73.4	80.97	121.46	128.45
GRMZM2G028393	218.05	250.99	103.06	102.29	172.4	183.83	221.44	238.34
GRMZM5G868664	52.36	50.46	38.77	35.8	60.68	60.59	40.28	41.76
GRMZM2G335521	37.97	40.13	45.61	48.83	61.05	61.3	42.24	44.65
GRMZM2G053023	70.81	73.99	56.85	56.97	53.46	57.41	60.13	63.06
GRMZM2G175818	43.91	42	61.23	53.52	41.36	42.79	60.55	57.99
AC211394.4_FG004	37.96	45.09	46.42	47.75	60.95	63.11	45.21	47.93
GRMZM2G042516	74.81	67.31	166.11	173.64	41.49	44.67	165.13	173.66
GRMZM2G147172	80.08	80.32	52.7	59.56	44.32	45.49	47.24	55.44
GRMZM2G092296	44.53	46.08	70.33	77.12	43.34	43.63	68.17	72.02
GRMZM2G099528	48.04	48.2	37.88	41.16	60.04	57.26	51.33	49.84
GRMZM2G154508	85.75	84.28	95.32	96.97	48.82	47.69	114.31	120.52
GRMZM2G150683	57.08	50.93	68.36	65.69	57.64	57.19	53.74	54.34
GRMZM2G388823	47	35.81	20.14	13.02	47.11	40.9	16.57	13.14
GRMZM2G092256	43.95	54.22	49.55	48.89	66.92	69.09	55.71	60.44
GRMZM2G134020	43.64	43.97	0.13	0.09	56.05	58.45	0	0
GRMZM2G052667	44.05	45.47	107.82	112.51	32.65	36.95	67.93	66.54
GRMZM2G465226	57.95	59.85	3.38	3.79	69.32	75.37	10.42	13.67
GRMZM2G364748	32.25	27.62	98.32	102.98	13.49	13.04	165.03	172.59
GRMZM2G013200	32.75	29.25	61.26	56.6	32.35	30.97	72.42	69.92
GRMZM2G035620	27.65	29	51.91	54.12	22.39	22.2	49.43	47.85
GRMZM2G049541	133.79	110.33	93.6	80.19	117.41	117.3	76.64	69.19
GRMZM2G092447	22.12	25.52	37.58	36.47	43.82	43.79	38.73	38.26
GRMZM2G301885	85.23	74.21	133.52	127.47	47.47	47.84	128.56	112.91
GRMZM2G002754	50.26	45.34	58.93	60.34	51.76	52.89	65.17	65.55
GRMZM2G089528	161.21	147.48	84.59	85.37	104.95	107.23	74.12	70.61
GRMZM2G449950	58.52	53.22	83.34	73.52	41.17	39.08	70.37	62.75
GRMZM2G057075	32.67	29.67	60.23	58.33	27.94	25.82	54.53	47.13
GRMZM2G106945	84	67.3	52.45	52.92	77.63	68.2	44.62	42.42
GRMZM2G086920	56.82	58.52	84.05	82.79	46.99	47.68	78.6	79.59
GRMZM2G160174	36.26	40.18	40.93	42.14	59.08	60.97	35.16	40.4
GRMZM2G137312	71.02	64.25	61.81	65.53	54.58	54.28	59.45	59.61
GRMZM2G086835	44.99	43.06	27.3	29.5	34.07	34.99	31.12	32.6
GRMZM2G095727	20.91	25.23	27.42	26.63	57.87	56.17	29.75	29.44
GRMZM2G051247	34.92	40.75	37.43	33.69	42.53	43.3	34.2	35.42
GRMZM2G026980	56.37	54.67	22.29	22.46	34.06	33.41	20.92	22.89
GRMZM2G014154	42.58	44.82	43.47	42.56	57.11	54.57	43.59	48.66
GRMZM2G003631	37.87	30.35	54.66	44.82	42.84	34.6	48.15	46.34
GRMZM2G322953	35.04	35.31	34.64	33.7	50.8	49.78	33.61	33.96
GRMZM2G077837	32.16	33.33	11.89	11.96	36.66	38.84	19.42	19.81
GRMZM2G124441	33.43	34.53	41.36	36.38	43.03	45.26	35.29	38.09
GRMZM2G125544	41.3	45.01	33.33	35.76	47.39	47.91	32.92	32.74
GRMZM2G177432	52.05	49.77	63.99	63.67	49.15	49.02	65.41	62.09
GRMZM2G109821	45.35	44.91	39.91	37.31	45.92	44.08	34.28	35.92
GRMZM2G348873	34.36	34.48	28.6	28.12	49.56	48.74	27.65	28.05
AC209374.4_FG002	43.74	37.55	46.92	44.43	52.3	45.27	56.65	48.28
GRMZM2G558539	43.68	46.88	36.88	38.69	62.84	63.96	39.89	40.14
GRMZM2G136262	64.72	63.18	51.78	59.2	54.25	54.78	60.96	62.03
GRMZM2G303374	46.48	50.22	62	79.53	34.99	37.46	51.64	52.54
GRMZM2G164963	49.38	50.59	49.28	51.64	35.93	41.61	47.3	47.77
GRMZM2G096548	38.92	41.67	48.78	51.12	44.2	44.34	50.15	50.34
GRMZM2G352415	56.11	52.65	61.62	59.18	51.72	50.08	70.12	71.39
GRMZM6G949474	55.53	49.58	88.42	76.73	48.09	41.88	67.8	61.52
GRMZM2G087896	66.34	57.25	78.43	64.52	53.08	50.81	71.6	58.28
GRMZM2G143780	72.11	74.38	59.29	65.21	55.62	65.17	55.67	63.65
GRMZM2G092780	41.64	42.59	22.91	21.52	43.61	41.17	20.36	19
GRMZM2G085854	93.95	88.63	6.89	6.81	57.04	57.44	5.53	5.97
GRMZM2G163877	43.47	43.71	38.85	37.55	44.22	46.96	36.98	39.61
GRMZM5G860976	14.83	24.24	23.78	24.57	63.01	63.15	24.68	27.24
GRMZM2G161611	37.34	38.64	40.65	41.59	46.16	46.12	36.69	41.11
GRMZM2G006704	69.3	74.01	85.33	80.25	51.92	52.55	99.11	103.43
GRMZM2G064133	53.19	47.15	61.9	60.79	41.74	41.12	56.82	60.47
GRMZM2G078650	27.1	25.69	9.27	9.24	34.05	33.94	11.12	11.85
GRMZM2G445575	29.39	28.23	84.56	90.15	38.76	41.86	62.49	65.28
GRMZM2G341729	47.02	48.15	42.16	42.14	61.64	63.13	44.54	49.05
GRMZM2G107076	24.76	23.82	0	0.12	39.69	39.81	0.06	0.15
GRMZM2G386525	51.23	52.14	53.75	53.6	52.81	46.95	53.78	51.2
GRMZM2G065244	47.82	41.61	36.19	33.47	47.49	44.88	31.86	30.25
GRMZM2G375420	65.58	64.22	29.33	28.59	72.15	69.5	34.24	31.11
GRMZM2G011923	43.54	46.79	57.3	54.94	44.5	46.19	51.47	53.23
GRMZM5G877316	31.08	36.13	42.72	45.04	54.9	56.35	38.31	38.87
GRMZM2G032282	42.69	47.58	45.6	54.14	60	56.44	62.05	65.95
GRMZM2G322819	22.4	23.47	11.73	12.27	9.1	8.21	11.89	12.5
GRMZM5G811797	37.91	40.54	36.3	35.88	51.87	54.41	34.2	35.04
GRMZM2G100158	43.57	40.07	34.02	31.44	44.38	41.33	28.41	25.24
GRMZM2G302259	34.85	37.2	38.56	37.17	39.6	35.87	35.94	34
GRMZM2G318635	16.64	20.56	30.11	29.32	44.95	43.95	33.63	33.81
GRMZM5G801409	36.73	40.22	47.95	44.93	35.65	36.55	49.17	47.7
GRMZM2G081239	45.88	39.21	42.42	40.19	60.05	56.95	43.62	41.76
GRMZM2G117754	30.26	33.99	32.78	30.99	67.7	67.31	26.12	26.5
GRMZM2G132577	37.52	35.22	39.67	40.15	69.44	69	43.78	45.29
GRMZM2G393673	46.31	47.98	20.58	20.65	38.78	37.63	25.4	25.84
GRMZM2G099285	55.33	52.6	25.99	28.15	45.76	45.07	32.28	32.21
GRMZM2G031308	49.45	50.99	53.96	53.5	77.38	78.26	51.05	46.6
GRMZM2G121456	41.88	43.86	36.84	37.71	33.65	36.94	31.93	35.63
GRMZM2G169207	40.56	41.84	34.7	35.54	58.09	57.8	36	38.68
GRMZM2G084407	31.77	30.17	54.64	54.96	38.78	38.18	41.99	42.2
GRMZM2G160906	33.28	32.84	31.77	31.5	41.74	40.61	25.31	27.96
GRMZM2G102959	26.55	26.33	31.14	32.73	38.37	39.66	39.63	41.81
AC234159.1_FG002	34.17	42.1	24.88	25.88	52.59	56.28	29.28	30.45
GRMZM5G834518	104.34	109.17	28.12	21.28	115.72	116.69	21.57	21.74
GRMZM2G407347	43.44	43.81	44.9	42.54	56.39	60.38	47.72	46.92
GRMZM2G142640	49.24	53.93	65.71	70.71	40.77	42.62	70.87	78.96
GRMZM2G027059	37.56	43.6	34.45	32.17	54.43	58.83	38.87	38.2
GRMZM2G170457	63.36	63.99	45.08	47.57	54.74	53.55	44.56	49.08
AC195340.3_FG002	35.48	39.94	46.83	51.66	42.52	44.62	45.5	50.31
GRMZM2G119675	56.35	61.11	42.48	42.6	69.35	77.36	43.84	48.18
GRMZM2G095593	37.96	44.1	45.76	47.28	59.12	61.11	48.7	46.82
GRMZM2G157729	39.9	41.33	84.58	83.56	43.16	42.38	77.9	83.82
GRMZM2G152548	35.36	39.89	34.35	33.42	32.67	36.09	38.1	38.9
GRMZM2G382774	41.42	36.22	40.65	35.5	41.52	40.95	42.63	37.95
GRMZM2G163939	40.94	37.61	52.82	47.64	31.76	31.45	51.7	46.62
GRMZM2G150791	90.6	88.99	106.33	114.29	44.79	49.93	113.05	113.97
GRMZM2G128399	41.04	40.7	26.22	27.16	52.79	54.13	23.63	25.47
GRMZM2G157470	43.32	48.86	56.5	53.26	54.83	54.38	56.87	51.17
AC148152.3_FG008	31.77	35.32	41.99	40.01	52.52	51.26	46.76	46.44
GRMZM2G021074	28.59	29.64	26.84	25.44	41.67	39.57	30.27	29.32
GRMZM2G102238	55.05	60.37	54.38	51.92	79.23	84.29	43.06	47.54
GRMZM2G027695	52.18	40.85	44.12	41.82	43.55	37.99	37.56	33.09
GRMZM2G455075	32.16	30.83	46.16	46.1	39.18	40.77	59.5	59.76
GRMZM2G010468	36.15	33.04	16.98	16.3	48.38	47.23	27.72	28.01
GRMZM2G083716	30.17	33.93	34.76	34.71	47.11	47.31	44.66	48.12
GRMZM2G070360	38.88	44.03	47.88	48.25	54.49	56.54	43.76	48.04
GRMZM2G132971	29.76	33.95	40.86	39.17	49.24	48.74	37.04	36.42
GRMZM2G479885	38.67	37.2	74.05	73.37	42.88	40.49	45.05	41.46
GRMZM2G453805	62.99	62.88	26.29	26.9	52.8	48.82	41.78	39.99
GRMZM2G010929	38.82	42.56	19.11	17.76	45.26	44.85	32.12	30.76
GRMZM2G477325	52.94	59.41	155.4	173.07	48.67	48.49	138.5	148.64
GRMZM5G815808	46.49	47.53	57.09	60.12	46.19	43.16	58.05	57.7
GRMZM2G067908	34.41	34.84	45.22	44.83	43.71	42.71	53.14	51.4
GRMZM2G101271	27.91	32.98	27.38	27.68	57.98	57.44	32.43	32.71
GRMZM2G472643	70.05	61.95	99.28	100.05	60.42	64.97	70.68	67.02
GRMZM5G897394	28.47	33.73	38.54	34.95	47.55	50.82	38.03	36.04
GRMZM2G324478	57.78	54.88	57.23	53.19	35.81	36.87	54.65	58.84
GRMZM2G067511	47.03	50.4	38.2	42.1	48.06	45.23	38.64	40.95
GRMZM2G079777	62.12	57.52	40.56	41.09	65.33	60.57	39.9	41.96
GRMZM5G846097	60.23	62.03	55.56	69.43	51.45	58.69	54.35	62.17
GRMZM2G157458	80.66	79.83	62.46	67.15	53.8	55.63	76.35	73.19
GRMZM2G127386	44.67	46.61	145.06	141.53	57.14	56.33	121	127.17
GRMZM2G157269	26.24	32.35	23.83	23.95	47.29	50.76	27.77	26.55
GRMZM2G047732	49.93	43.3	80.04	77.39	31.3	30.87	73.24	75.22
GRMZM2G007260	55.4	61.84	104.09	103.18	63.42	66.32	90.57	95.31
GRMZM6G914387	46.44	50.77	38.37	36.26	74.88	70.65	31.67	34.34
GRMZM2G129083	53.11	44.04	47.69	42.95	33.17	32.97	52.63	47.74
GRMZM2G010460	15.85	19.49	20.02	19.18	29.99	32.81	23.45	24.8
GRMZM2G119691	35.88	39.46	38.09	38.31	61.43	59.86	43.41	42.77
GRMZM2G025123	43.03	40.83	44.07	43.65	48.62	48.6	49.91	49.25
GRMZM2G045581	47.84	52.44	56.61	58.13	44.11	48.46	50.56	55.52
GRMZM2G061442	48.34	49.1	53.05	51.89	56.5	57.36	58.39	57.42
GRMZM2G173710	48.08	55.05	80.12	81.76	75.63	83.59	84.06	92.18
GRMZM2G031169	85.02	86.08	109.37	120.25	88.85	97.27	109.51	123.38
GRMZM2G133175	65.53	67.67	46.64	50.17	74.01	72.92	47.37	49.48
GRMZM5G890190	36.95	32.49	44.52	37.35	36.26	35.87	40.79	37.05
GRMZM2G171420	33.98	36.67	30.3	30.19	54.36	55.55	29.36	30.11
GRMZM2G103430	36.11	35.64	39.93	41.07	42.99	43.84	39.26	38.36
GRMZM2G405519	41.45	66.81	72.14	78.22	95.63	134.52	59	74.16
GRMZM2G358416	64.98	56.87	64.18	62.36	51.63	58.4	56.18	52.2
GRMZM2G377131	66.35	63.74	38.12	34.26	46.18	45.96	21.83	21.26
GRMZM2G005562	26.59	28.39	33.78	33.9	43.06	48.32	29.88	31.41
GRMZM2G119583	50.83	50.72	31.48	31.65	38.81	43.17	37.7	39.83
GRMZM2G169929	25.57	29.06	21.58	21.82	47.85	50.46	24.06	26.31
GRMZM2G152827	38.34	46.28	51.39	50.19	51.41	51.6	49.63	47.58
GRMZM2G078118	41.45	42.38	17.92	18.3	55.88	60.29	23.23	25.12
GRMZM5G819302	20.4	21.68	21.71	23.39	55.59	65.21	33.35	34.38
GRMZM2G352129	26.84	29.18	36.61	33.92	55.51	52.98	35.2	33.82
GRMZM2G021170	51.64	54.5	49.88	53.26	49.28	44.55	47.22	48.06
GRMZM2G029587	39.17	34.75	43.12	41.5	30.1	30.78	30.98	31.58
GRMZM2G179737	39.15	43.45	38.37	41.6	40.94	45.87	41.82	44.8
GRMZM2G147268	36.92	39.72	36.23	36.05	59.17	55.56	26.73	26.57
GRMZM2G104999	28.22	30.27	48.58	46.78	48.72	46.38	59.35	59.62
GRMZM2G030494	36.49	39.33	33.35	33.21	38.44	40.52	51.06	51.29
GRMZM2G126386	49.05	46.66	58.25	57.7	56.6	58.65	89.33	91.42
GRMZM2G021339	47.14	45.65	32.57	41.2	42.8	46.38	32.63	33.47
GRMZM2G048277	47.59	45.94	43.99	42.11	48.88	47.61	39.68	40.61
GRMZM2G083418	39.66	39.31	39.01	39.49	46.47	49.09	36.89	37.19
GRMZM2G110908	48.16	46.29	50.95	53.51	32.51	37.86	41.73	42.28
GRMZM2G339091	69.66	70.75	2.59	3.52	75.89	76.05	4.98	6.43
GRMZM2G377115	24.12	29.5	22.89	24.92	58.12	58.94	23.34	25.17
GRMZM2G085885	34.64	36.24	26.23	27.47	40.7	39.59	31.6	30.61
GRMZM2G083058	37.54	39.87	66.26	62.14	47.67	44.51	99.64	93.76
GRMZM2G127067	37.35	36.17	31.3	33.49	44.07	41.81	36.12	35.23
GRMZM2G063676	19.91	22.48	29.96	31.77	60.73	60.93	35.67	33.34
GRMZM2G160523	40.54	38.2	50.68	47.95	36.07	33.96	39.35	35.78
GRMZM2G032351	17.22	19.8	23.61	23.49	40.81	37.23	26.64	28.64
GRMZM2G424832	42.46	47.03	103.78	103.75	44.11	44.06	69.47	66.31
GRMZM2G135588	28.23	32.85	47.2	50.7	41.71	41.95	55.45	56.33
GRMZM2G007372	36.32	39.91	47.51	50.07	29.43	32.23	55.26	58.38
GRMZM2G067417	61.11	65.46	40.32	40.37	51.95	55.48	39.37	44.45
GRMZM2G162535	65.7	62.86	51.46	57.39	50.74	57.34	52.03	56.62
GRMZM2G072898	38.31	37.64	35.58	34.02	35.95	35.7	29.53	30.01
GRMZM5G877259	82.39	93.39	35.78	36.41	108.77	106.74	33.21	33.95
GRMZM2G119865	33.72	29.29	21.55	21.74	30.34	28.34	32.57	28.89
GRMZM2G052610	54.66	62.11	74.2	71.52	58.84	61.6	81.06	85.69
GRMZM2G455809	56.6	51.5	8.5	8.38	51.39	53.74	12.26	13.5
GRMZM2G080375	35.81	40.08	28.57	25.86	47.13	48.21	27.19	30.35
GRMZM2G074028	43.67	42.59	37.24	36.36	46.69	44.32	36.63	37.72
GRMZM2G108138	38.91	41.56	58.18	57.84	55.48	55.83	47.94	45.82
GRMZM2G051630	52.14	59.27	43.54	45.2	58.62	65.69	39.36	43.33
GRMZM2G068984	38.61	42.95	48.42	47.24	50.74	50.71	45.79	43.63
GRMZM2G121264	21.14	21.48	16.51	15.34	27.8	26.93	22.5	21.39
GRMZM5G801875	44.31	43.73	49.71	46.48	40.41	37.63	50.52	48.78
GRMZM2G351318	62.8	51.09	78.75	64.54	45.4	37.42	44.99	38.03
GRMZM2G101020	55.03	61.63	55.59	53.23	47.5	46.84	56.41	57.55
GRMZM2G017966	41.03	39.32	29.24	27.77	43.11	39.46	22.05	23.37
GRMZM2G067183	31.42	33	36.16	34.52	34.47	37.32	29.01	33.54
GRMZM2G052562	71.5	71.33	184.39	198.74	43.33	44.74	134.88	148.66
GRMZM2G092923	71.62	78.17	56.92	56.1	86.16	85.5	59.72	62.03
AC210013.4_FG019	40.53	37.95	61.53	63.01	24.83	23.94	61.19	59.28
GRMZM2G016312	14.15	11.23	51.14	53.41	1.78	2.72	77.47	76.68
GRMZM2G171628	60.45	49.97	80.8	68.65	45.3	41.43	72.8	68.06
GRMZM2G082434	36.44	33.82	39.29	38.49	49.61	52.79	47.35	48.71
AC233866.1_FG006	36.02	40.18	59.07	61.7	28.8	30.36	56.83	57.95
GRMZM2G032107	69.05	58.12	52.71	47.28	43.81	44.27	43.02	41.88
GRMZM2G135283	22.79	25.33	39.26	38.59	38.52	39.05	41.24	41.3
GRMZM2G103617	59.31	59.82	54.45	54.02	49.32	51.58	73.09	70.72
GRMZM2G443985	38.7	38.83	35.74	36.85	46.2	45.02	35.83	38.8
GRMZM6G477257	24.26	30.01	47.44	48.27	46.39	51.38	44.52	49.44
GRMZM2G423917	40.27	35.84	30.92	27	42.06	35.9	27.07	25.2
GRMZM2G031501	64.08	62.41	70.53	76.86	60.01	60.68	71.06	75.44
GRMZM2G004172	59.31	56.86	61.95	63.28	52.68	54.16	64.65	67.43
GRMZM2G065557	30.43	27.96	76.11	71.36	40.34	38.5	174.32	150.77
GRMZM2G168762	45.39	47.24	56.4	54.09	48.95	45.58	53.02	47.46
GRMZM2G015159	39.4	38.78	45.66	47.56	49.4	50.83	44.07	46.67
GRMZM2G098460	67.79	63.05	54.17	55.96	51.25	53.6	54.92	57.17
GRMZM6G818567	48.84	51.27	59.96	66.62	40.46	46.24	65.46	70.1
GRMZM2G467184	49.34	47.85	80.75	83.55	31.06	31.99	52.85	57.03
GRMZM2G048210	16.76	18.64	9.41	8.11	56.94	57.86	10.32	11.61
GRMZM2G087233	38.76	39.6	38.64	38.85	36.27	38.81	46.71	47.61
GRMZM2G443525	107.57	114	80.54	86.08	85.47	86.36	100.07	104.01
GRMZM2G089974	74.79	66.07	100.67	90.42	46.42	41.97	94.71	92.46
GRMZM2G314882	48.79	52.1	43.89	45.61	51.1	54.49	43.22	45.28
GRMZM2G162788	53.16	58.54	91.56	84.27	49.29	49.44	80.18	81.19
GRMZM2G134747	32.92	36.88	45.42	44.41	53.04	56.39	46.48	49.52
GRMZM2G023313	39.66	45.09	54.81	58.63	43.69	48.7	49.04	56.84
GRMZM2G027640	68.92	64.88	103.57	92.53	56.99	54.73	102.28	98.32
GRMZM2G028521	33.84	39.33	53.09	55.85	58.32	56.94	56.43	59.61
GRMZM2G013617	39.24	40.16	48.69	50.53	33.37	38.61	40.78	42.51
GRMZM2G165679	62.35	63.56	38.96	38.27	81.3	78.35	45.89	47
GRMZM2G158304	55.1	53.43	43.04	52.55	42.57	42.79	43.89	50.73
GRMZM2G051613	41.7	44.57	58.12	65.53	35.13	35.7	62.42	68.43
GRMZM6G175135	73.01	71.68	57.93	60.01	50.2	52.93	65.98	72.73
GRMZM2G163996	43.31	48.85	56.75	60.96	57.65	58.6	52.64	56.6
GRMZM2G339866	76.9	81.92	100.81	107.29	39.96	48.47	92.8	90.99
GRMZM2G414727	56.03	48.05	71.98	69.29	58.77	56.75	62.93	61.93
GRMZM2G440968	57.59	56.14	65.72	68.32	50.71	53.04	58.63	58.59
GRMZM2G173943	35.28	40.46	38.83	37.19	67.8	66.97	28.94	31.98
GRMZM2G025992	60.59	65.89	64.08	61.8	57.16	58.3	62.04	74.04
GRMZM2G090338	34.47	38.2	37.97	36.18	48.44	51.84	44.59	44.52
GRMZM2G035584	20.96	19.01	56.41	58.82	26.79	23.74	49.7	48.88
[truncated: 33,214 more rows]

## Sheet: Table S4
Supplemental Table S4 GO enrichment analysis of the six clades DEGs in Figure 5
[truncated: 233 more rows]

[truncated: 5 more sheets: Table S5, Table S6, Table S7, Table S8, Table S9]
